# Supplementary material for: Coregistration of heading to visual cues in retrosplenial cortex
Source: Nat Commun. 2023 Apr 8;14:1992. doi: 10.1038/s41467-023-37704-5 (PMC10082791; doi:10.1038/s41467-023-37704-5)
Supplement: Supplementary file 4 — Source Data [file 41467_2023_37704_MOESM4_ESM.xlsx]

## Sheet: Figure1
Figure 1H		Figure 1J

## Sheet: Figure2
Figure 2F
bin center	delta heading preference fraction (real)	delta heading preference fraction (shuffled)
-180	0	0.1064
-144	0.0606061	0.1072
-108	0.121212	0.1116
-72	0.121212	0.0994
-36	0.121212	0.099
0	0.212121	0.0956
36	0.181818	0.0888
72	0.121212	0.0966
108	0.0606061	0.1016
144	0	0.0938001
180	0	0.1064

## Sheet: Figure3
Figure 3C
bin center	delta phase offset fraction (real)	delta phase offset fraction (shuffled)
-180	0.0447761	0.0979858
-144	0.0149255	0.0984142
-108	0.0746268	0.0980713
-72	0.104478	0.100586
-36	0.179104	0.100329
0	0.253731	0.103143
36	0.134328	0.102971
72	0.0447761	0.101971
108	0.0447761	0.0997999
144	0.104478	0.0967285
180	0.0447761	0.0979858

## Sheet: Figure4
Figure 4D
visual axons light on
	bin	1	2	3	4	5	6	7	8	9	10	11	12	13	14	15	16	17	18	19	20	21	22	23	24	25	26	27	28	29	30	31	32	33	34	35	36	37	38	39	40	41	42	43	44	45	46	47	48
axon number
1		0.0043252	0.0043252	0	0	0	0.0182226	0.0182226	0.0182226	0.0125028	0.0125028	0.0125028	0	0.0214312	0.0214312	0.0214312	0	0.0144857	0.0144857	0.0144857	0	0.00815726	0.0199412	0.0199412	0.011784	0	0	0	0.0132346	0.0132346	0.0198519	0.00763956	0.037719	0.0326259	0.0326259	0	0	0	0	0	0	0	0.0110275	0.0110275	0.0110275	0	0	0	0
2		0.158557	0.125805	0.0940441	0.237228	0.285222	0.522154	0.663158	0.755586	0.499147	0.41111	0.296058	0.280927	0.0974648	0.082073	0.167095	0.161686	0.179457	0.235275	0.296124	0.56328	0.792425	1	0.689421	0.379855	0.100528	0.15582	0.113202	0.113014	0.0606573	0.071042	0.0988083	0.103584	0.0807313	0.118173	0.159565	0.449031	0.431783	0.392669	0.131688	0.231415	0.306207	0.368094	0.358838	0.341091	0.324261	0.175357	0	0
3		0.326894	0.127196	0.170142	0.219436	0.229938	0.111184	0.12081	0.00962594	0.303326	0.293701	0.293701	0.0848896	0.209957	0.311813	0.258253	0.133186	0.259728	0.241799	0.241799	0.0389814	0.146811	0.146811	0.249048	0.138382	0.158886	0.0513668	0.0921372	0.0716334	0.155033	0.134106	0.140517	0.118191	0.0758233	0.101342	0.0545354	0.0319294	0.048106	0.235382	0.637061	0.892782	0.754261	0.373352	0.0756514	0.0561623	0.321056	0.630544	0.785198	0.701726
4		0	0.0947338	0.159629	0.284411	0.285257	0.39237	0.274956	0.654622	0.496045	0.715339	0.553917	0.493109	0.189719	0.169321	0.217454	0.490513	0.71709	0.790797	0.620704	0.736627	0.768581	0.849528	0.661381	0.569264	0.4055	0.282548	0.174712	0.293561	0.346596	0.413739	0.369925	0.439403	0.309606	0.270054	0.523522	0.823061	0.907213	0.872878	0.702682	0.78267	0.714697	0.784091	0.877775	0.692186	0.508459	0.243726	0.161631	0.26825
5		0	0	0	0	0	0	0	0	0	0	0	0	0	0	0	0.00774489	0.00774489	0.00774489	0	0	0	0	0	0	0	0	0	0	0	0	0.000965356	0.00898723	0.00898723	0.0117937	0.00377186	0.00377186	0	0	0.00497857	0.00497857	0.0289117	0.0239331	0.0239331	0	0	0.0147299	0.0147299	0.0147299
6		0	0	0	0.30042	0.491126	0.491126	0.422611	0.163199	0.609142	0.45914	0.45914	0	0	0.176897	0.310687	0.385718	0.923554	0.854829	1	0.354294	0.289229	0.0999384	0.0309117	0.0942386	0.0633269	0.0633269	0	0	0	0	0.0503881	0.0503881	0.0503881	0	0.00192224	0.0273866	0.0736524	0.0717302	0.0462658	0	0	0	0.0299578	0.0698999	0.0698999	0.0399421	0	0
7		0.385941	0.29075	0.339686	0.477303	0.539658	0.756803	0.492694	0.86698	0.701934	0.955486	0.497666	0.528539	0.53203	0.701079	0.885481	0.881068	0.681639	0.590097	0.692404	0.722212	0.591219	0.361028	0.600232	0.762557	0.721633	1	0.7912	0.703824	0.172725	0.175008	0.599122	0.485393	0.355974	0.250047	0.332911	0.31426	0.272121	0.353832	0.449618	0.447193	0.467101	0.457774	0.460241	0.51077	0.654976	0.387028	0.433803	0.416108
8		0.244528	0.0729923	0.0303339	0.210097	0.177185	0.265583	0.0879462	0.157921	0.160865	0.223226	0.300233	0.426011	0.568538	0.569581	0.76586	0.755237	0.714833	0.348171	0.205371	0.0597388	0.0130019	0.19854	0.417568	0.312889	0.239456	0.12047	0.164758	0.177796	0.075546	0.180699	0.299093	0.399533	0.394564	0.251782	0.495785	0.493445	0.545892	0.231159	0.159905	0.262334	0.278209	0.333052	0.29439	0.548279	0.483592	0.595452	0.458241	0.842858
9		0.0583924	0.235276	0.375596	0.46043	0.312146	0.160227	0.318247	0.479723	0.756471	0.834295	0.647086	0.430313	0.479024	0.697241	0.791653	0.481319	0.480636	0.396648	0.852297	1	0.934741	0.654749	0.436843	0.527821	0.553964	0.639501	0.797231	0.509033	0.633054	0.475925	0.0275017	0.0561104	0.488112	0.368821	0.140564	0.248604	0.335517	0.263538	0.295238	0.155006	0.284944	0.276167	0.6012	0.618903	0.743465	0.558807	0.668889	0.539093
10		0.237061	0.284738	0.296396	0.331357	0.3516	0.422011	0.391546	0.288713	0.0887367	0.143125	0.592926	0.791606	1	0.596038	0.49139	0.398825	0.613848	0.564774	0.548356	0.392161	0.37046	0.212164	0.16745	0.0989873	0.165867	0.0812199	0.117804	0.239563	0.248358	0.203524	0.233358	0.208597	0.231294	0.0964131	0.18073	0.294691	0.429029	0.52791	0.526587	0.860944	0.827444	0.7856	0.51336	0.451132	0.37748	0.259449	0.50565	0.784225
11		0	0.0630549	0.179491	0.179491	0.116436	0.107373	0.197032	0.197032	0.13883	0.333961	0.355884	0.381627	0.390742	0.837764	1	0.852998	0.552395	0.350002	0.243099	0.0984761	0.186819	0.395982	0.698441	0.0306907	0.0460361	0.127064	0.295442	0.591449	0.621747	0.505449	0.124732	0.0944344	0	0.0676575	0.110015	0.31046	0.242802	0.212138	0.0351389	0.0584728	0.130543	0.132357	0.109023	0.0606529	0.153956	0.345615	0.310222	0.210081
12		0.155456	0.267324	0.288801	0.467428	0.403064	0.446754	0.189871	0.368163	0.800061	0.873777	0.919424	0.525007	0.613256	0.55474	0.696207	0.603309	0.525589	0.546135	0.523826	0.339758	0.098267	0.333423	0.394238	0.341721	0.0529023	0.0286421	0.114453	0.153461	0.178895	0.144547	0.115998	0.0924345	0.284028	0.331867	0.448781	0.355346	0.721645	0.706412	0.743135	0.50295	0.801136	1	0.688736	0.359279	0.32161	0.490702	0.518011	0.579217
13		0.0635891	0.0321088	0.0112603	0.0234499	0.0322956	0.0746256	0.176261	0.499189	0.468375	0.437419	0.249021	0.360765	0.56841	0.688646	1	0.86443	0.599915	0.151911	0.0103564	0.00633566	0.00950348	0.164225	0.109483	0.0235598	0	0.0885528	0.177625	0.177625	0.10889	0.0574509	0.155548	0.180028	0.265915	0.18646	0.203476	0.204815	0.186172	0.128294	0.020149	0.0407688	0.0609199	0.0828875	0.0772046	0.0817213	0.0653534	0.0711108	0.0430072	0.0206942
14		0.0901869	0.0499602	0.0499602	0	0.0832596	0.109269	0.109269	0.0533941	0.0549897	0.0549897	0.129865	0.137062	0.282675	0.520105	0.727954	0.204948	0.166556	0.0434529	0.0630989	0.0331747	0.0533213	0.0336754	0.0336754	0	0.0845301	0.0845301	0.0845301	0	0.0210172	0.0210172	0.0313971	0.0103799	0.0103799	0.0410999	0.0640406	0.0925597	0.0622867	0.0933252	0.064806	0.154388	0.100409	0.210476	0.355886	0.402009	0.291942	0.104418	0.058295	0.0907562
15		0.320062	0.331755	0.331755	0.331755	0	0	0	0	0	0	0	0.727673	0.727673	0.727673	0.361	0.547351	0.547351	0.98043	0.794079	0.794079	0	0.343983	0.343983	0.343983	0	0	0	0	0	0	0	0.092324	0.092324	0.092324	0	0	0	0	0	0	0	0.358538	0.358538	0.358538	0.179488	0.179488	0.179488	0.289446
16		0.268358	0.112739	0.0654047	0.0443743	0.0359919	0.0912625	0.0552706	0.0783855	0.0621056	0.0621056	0.0583765	0.292055	0.410476	0.868106	0.943227	1	0.712566	0.645271	0.772197	0.846594	0.713881	0.609838	0.539282	0.464116	0.268613	0.0726198	0.00386177	0.0185651	0.144333	0.150958	0.215033	0.207585	0.193665	0.12959	0.0317073	0.0574306	0.0626703	0.0407309	0.0246388	0.0558788	0.0926479	0.0826074	0.0685014	0.183866	0.340963	0.322643	0.233285	0.196107
17		0.118125	0.206788	0.165148	0.232154	0.19366	0.191227	0.346676	0.324539	0.457571	0.292228	0.420637	0.491278	0.5357	0.454701	0.42179	0.55203	0.682074	0.720785	0.541347	0.508476	0.367984	0.449335	0.500913	0.502895	0.334672	0.184479	0.172171	0.339921	0.411087	0.432234	0.272335	0.224707	0.148732	0.183371	0.202433	0.193298	0.384993	0.530494	0.673824	0.594287	0.795188	0.733861	0.642007	0.34704	0.268867	0.417317	0.787555	1
18		0.180985	0.0683716	0.198183	0.235488	0.405353	0.424659	0.596724	0.627335	0.857523	0.734687	1	0.976424	0.998768	0.732107	0.50993	0.68751	0.566927	0.65152	0.548512	0.847561	0.618295	0.247837	0.0290666	0.0983038	0.0983038	0.148151	0.0498471	0.0498471	0	0	0	0.0506059	0.157793	0.314988	0.387892	0.538715	0.488165	0.710436	0.649359	0.59504	0.394383	0.24335	0.294049	0.294418	0.444903	0.5614	0.55898	0.559664
19		0.0693984	0.0662191	0.0441557	0.0102062	0.0558876	0.0796945	0.221646	0.374898	0.649978	0.98474	0.965125	0.745481	0.396457	0.439234	0.45686	0.575736	0.110851	0.0809384	1	0.702261	0.171012	0.246141	0.209051	0.112614	0.0141992	0.0287053	0.0100166	0.0589983	0.0499304	0.0499304	0.0171124	0.0116742	0.0401507	0.0336321	0.0336321	0.0051556	0.0620731	0.115487	0.330551	0.303654	0.344437	0.314232	0.473311	0.546932	0.406314	0.289979	0.131529	0.120733
20		0	0	0	0	0.00690704	0.0646267	0.0646267	0.0823769	0.0333045	0.0618413	0.0475855	0.121369	0.221698	0.434435	0.399929	0.313669	0.115229	0.102844	0.122091	0.0973929	0.0854218	0.0949013	0.0970878	0.0735201	0.00218651	0	0	0	0.00568195	0.198545	0.257357	0.251675	0.0713345	0.0125225	0.0125225	0.0285907	0.0285907	0.0925853	0.152204	0.212696	0.155363	0.13693	0.514698	0.743792	1	0.570318	0.37434	0.048355
21		0.0708399	0.108651	0.118962	0.0901601	0.0370237	0.0366491	0.125631	0.170489	0.197102	0.262883	0.393674	0.59882	0.910173	0.926239	1	0.57746	0.410666	0.0978504	0.0403729	0.00562378	0.00807195	0.0217499	0	0	0.0313301	0.0659233	0.116293	0.162901	0.193318	0.239876	0.236395	0.233626	0.19067	0.221425	0.220971	0.199016	0.219095	0.341206	0.45958	0.589446	0.625227	0.811402	0.736948	0.551619	0.279633	0.12414	0.0793463	0.0147666
22		0.493763	0.550447	0.510741	0.523383	0.521769	0.595641	0.596906	0.602501	0.487017	0.529322	0.489103	0.668292	0.73558	0.638689	0.472266	0.548386	0.777421	0.818613	0.69951	0.52146	0.4148	0.261273	0.234811	0.169729	0.168262	0.28999	0.431819	0.509877	0.45334	0.298147	0.328306	0.240021	0.311124	0.230965	0.270687	0.300052	0.341354	0.295678	0.238904	0.466183	0.917145	0.795797	0.680813	0.710162	0.790251	0.661689	0.627067	0.789447
23		0.0878938	0.146902	0.0808611	0.135399	0.147926	0.350052	0.652797	0.859878	0.730499	0.615016	0.701403	1	0.968303	0.938757	0.478828	0.584291	0.774674	0.933678	0.952277	0.684982	0.50358	0.245983	0.286672	0.255923	0.658721	0.636691	0.193787	0.0261467	0.0261467	0	0.167125	0.296638	0.343505	0.252766	0.173966	0.180686	0.200299	0.386312	0.591926	0.802714	0.85852	0.792863	0.523941	0.339505	0.390999	0.417783	0.427152	0.248379
24		0.0794235	0.120643	0.120643	0.11864	0.100394	0.146654	0.190395	0.1468	0.498722	0.494707	0.382507	0.499807	0.40999	0.458982	0.434495	0.390698	0.315313	0.396406	0.620265	0.713431	0.580227	0.404409	0.289089	0.262691	0.286102	0.282503	0.285116	0.323669	0.230486	0.135974	0.0284897	0.0379438	0.106967	0.140266	0.167253	0.0982297	0.0761649	0.0935056	0.140735	0.484898	0.677564	1	0.95978	0.758722	0.620861	0.409829	0.721672	0.79559
25		0.224807	0.300752	0.415849	0.43194	0.382361	0.351222	0.523194	0.754346	0.843288	0.98356	0.999504	0.94967	0.802309	0.315412	0.514566	0.528688	0.847786	1	0.680611	0.775502	0.326118	0.23645	0.204903	0.0981769	0.169951	0.171962	0.171962	0.100188	0	0.0246971	0.06942	0.190686	0.205871	0.203535	0.197233	0.259211	0.361827	0.495239	0.660595	0.627686	0.75942	0.73921	0.778468	0.789646	0.735427	0.666567	0.314714	0.121926
26		0.224574	0.255501	0.213765	0.14145	0.116737	0.129257	0.138376	0.127782	0.234497	0.431347	0.622909	0.573184	0.482619	0.474424	0.656487	0.275594	0.39757	0.953846	0.834532	0.364418	0.186759	0.019552	0.0771542	0.0771542	0.170693	0.216179	0.318333	0.263903	0.141262	0.0391086	0	0	0	0	0	0.0399094	0.058463	0.130062	0.141669	0.274692	0.32088	0.494793	0.233012	0.339713	0.392933	0.642783	0.698969	1
27		0	0.0195729	0.184177	0.193377	0.372741	0.408631	0.534127	0.497157	0.634699	0.825972	1	0.833857	0.630424	0.349268	0.497991	0.532861	0.823625	0.864504	0.730245	0.732654	0.550782	0.583433	0.169016	0.108502	0.0486403	0.0317571	0.0461309	0.134237	0.22776	0.269889	0.160337	0.113895	0.109635	0.15481	0.209142	0.229972	0.22313	0.206563	0.17753	0.248594	0.233342	0.341575	0.376862	0.431581	0.356328	0.286226	0.284697	0.288709
28		0.242674	0.138969	0.174898	0.202574	0.237568	0.314421	0.35038	0.264348	0.189004	0.388905	0.506193	0.791193	0.559387	0.49455	0.255297	0.447968	0.783599	0.922166	1	0.64412	0.484225	0.273178	0.285218	0.222891	0.120309	0.0843236	0.0381405	0.184025	0.145885	0.176888	0.114307	0.114307	0.124009	0.103036	0.187349	0.245622	0.37317	0.459906	0.667913	0.440558	0.556739	0.507358	0.605462	0.642061	0.545263	0.656909	0.711409	0.822852
29		0	0.10466	0.155538	0.228683	0.124023	0.102994	0.0891236	0.2347	0.20485	0.185865	0.128481	0.21335	0.591034	0.560604	1	0.809716	0.795501	0.411738	0.184049	0.296117	0.290848	0.416402	0.364201	0.0288955	0.0433432	0.159207	0.162256	0.14422	0.0593338	0.0302503	0.162386	0.346807	0.579801	0.628328	0.440691	0.180663	0.0373447	0.29121	0.397233	0.414946	0.296776	0.314097	0.434681	0.538491	0.488401	0.497818	0.357588	0.41538
30		0.10451	0.10451	0.0801521	0.0795877	0.0795877	0.130368	0.129592	0.209803	0.319179	0.465944	0.565381	0.49606	0.388271	0.453784	1	0.882212	0.648799	0.26705	0.404021	0.392273	0.336326	0.328202	0.39155	0.304742	0.175895	0.112546	0	0	0.0771589	0.288786	0.329844	0.252685	0.0410581	0.0174731	0.0174731	0.0174731	0.0677564	0.185441	0.185441	0.117685	0	0	0.0460001	0.118253	0.138366	0.219894	0.365766	0.445885
31		0.205585	0.150821	0.108609	0.108425	0.156038	0.184438	0.302338	0.233466	0.323493	0.308248	0.349338	0.272333	0.336561	0.540956	0.803854	0.764826	0.610845	0.327508	0.298401	0.363746	0.320337	0.331866	0.339939	0.429868	0.36278	0.28033	0.275522	0.25968	0.278842	0.193722	0.204954	0.161085	0.250337	0.291763	0.366262	0.340638	0.36089	0.468411	0.588966	0.7521	0.502108	0.53479	0.894868	0.611282	0.947554	0.982639	1	0.568931
32		0.433156	0.342774	0.472385	0.443493	0.401967	0.265277	0.386258	0.452141	0.389135	0.230368	0.218253	0.521151	0.671834	0.749855	0.762131	0.851335	0.783794	0.860727	0.707906	0.521966	0.495496	0.439202	0.414381	0.26402	0.299343	0.698185	0.657133	0.61882	0.125057	0.112103	0.469284	0.420096	0.43256	0.429661	0.432488	0.490548	0.462954	0.739109	0.913623	0.743033	0.490757	0.588858	0.894954	0.889881	1	0.850314	0.865359	0.662734
33		0.309423	0.280675	0.0766984	0.115048	0	0	0	0.00779037	0.0137741	0.0307894	0.114379	0.312716	0.592594	0.794881	1	0.845262	0.739612	0.428641	0.348905	0.293437	0.198718	0.193164	0.119014	0.155341	0.0984763	0.0878065	0.0561121	0.117887	0.0701585	0.0652125	0.023866	0.023866	0.0204286	0.0431936	0.0592888	0.143293	0.100099	0.0928533	0.0960161	0.133931	0.13406	0.0922764	0.0954206	0.164283	0.195508	0.306921	0.281874	0.264991
34		0.0266785	0.0865738	0.082848	0.224252	0.279401	0.327932	0.389054	0.508894	0.769739	0.711349	0.591723	0.549785	0.506968	0.376298	0.300191	0.660014	0.959304	0.882479	0.596349	0.424016	0.651518	0.636269	0.578006	0.335399	0.259851	0.263675	0.261811	0.163455	0.317572	0.298892	0.353025	0.159107	0.316719	0.311428	0.331939	0.251465	0.201166	0.23735	0.137074	0.127656	0.87901	1	0.814609	0.786674	0.811784	0.98056	0.959335	0.619143
35		0.115599	0.0214482	0.0561281	0.0346799	0.0866153	0.0661046	0.308634	0.682287	0.490305	0.626693	0.470794	0.777633	1	0.936099	0.623446	0.218842	0.212106	0.123323	0.409362	0.331553	0.354629	0.108128	0.165655	0.19947	0.337618	0.28494	0.366928	0.189242	0.226379	0.061464	0.061464	0	0	0	0	0.0313496	0.16073	0.214247	0.463495	0.645123	0.71929	0.722094	0.460353	0.529609	0.566271	0.712	0.711574	0.850353
36		0.136672	0.138567	0.282139	0.312094	0.250994	0.107423	0.205244	0.312581	0.683362	0.572415	0.668454	0.482146	0.611571	0.565837	0.736074	0.738837	0.750513	0.406878	0.402458	0.670994	0.659919	0.437853	0.0574166	0.118211	0.118211	0.0607948	0.0917107	0.0917107	0.0917107	0.0713079	0.0713079	0.0713079	0	0.288783	0.501248	0.709472	0.856038	0.594352	0.296144	0.381064	0.659071	1	0.964189	0.86079	0.715482	0.798518	0.953326	0.760701
37		0.11668	0.0786993	0.0488379	0.0753462	0.066755	0.066755	0.0216426	0.0229694	0.0229694	0.0312873	0.0599016	0.0850883	0.383657	0.515172	1	0.875245	0.807297	0.508445	0.508727	0.545939	0.518859	0.379214	0.323509	0.201085	0.116805	0.0411413	0.0192405	0.0396597	0.0306377	0.0585927	0.0388546	0.0429542	0.0162615	0.010841	0	0.0201026	0.0201026	0.0769564	0.0920334	0.114383	0.137359	0.252319	0.384749	0.488459	0.547426	0.624423	0.624211	0.666517
38		0.108594	0.115227	0.188737	0.19074	0.147341	0.0738313	0	0.00229973	0.0719187	0.163136	0.168177	0.127161	0.211405	0.508183	1	0.894102	0.688903	0.211954	0.486242	0.526195	0.65079	0.38868	0.38295	0.22352	0.305438	0.141338	0.149313	0.122164	0.0951106	0.0400231	0.0422522	0.00222912	0.00222912	0.00588787	0.00588787	0.00588787	0.0490143	0.0536971	0.0631648	0.193158	0.501904	0.643346	0.69017	0.66532	0.519144	0.373298	0.185961	0.210331
39		0.217613	0.103172	0.153429	0.126889	0.3503	0.343881	0.462958	0.246475	0.199671	0.21698	0.781335	0.595544	0.405625	0.234439	0.531184	0.797865	0.746386	1	0.761715	0.741274	0.666307	0.476732	0.50836	0.176072	0.109208	0.190674	0.202685	0.213402	0.0980026	0.0597834	0.0370077	0.021875	0	0	0	0	0.042695	0.0625489	0.129628	0.306462	0.465327	0.462994	0.607279	0.530673	0.491424	0.30235	0.335212	0.471196
40		0.234124	0.241358	0.256905	0.218329	0.177156	0.167725	0.140993	0.107997	0.194283	0.177556	0.269872	0.35611	0.658801	0.886276	1	0.790067	0.680835	0.584249	0.530153	0.552249	0.496469	0.605028	0.55004	0.514222	0.341929	0.269335	0.283233	0.33445	0.399944	0.324994	0.302587	0.196675	0.225179	0.2498	0.274908	0.251704	0.203582	0.125562	0.204117	0.182966	0.268185	0.232751	0.369934	0.47555	0.666037	0.708375	0.761572	0.677607
41		0.25787	0.332641	0.315928	0.403065	0.494888	0.494311	0.621397	0.670039	0.756949	0.811816	0.604162	0.723129	0.50717	0.730161	0.531697	0.81853	0.587325	0.601568	0.473614	0.597142	0.560588	0.479557	0.354386	0.338173	0.216292	0.158492	0.0866497	0.166673	0.432469	0.515766	0.412124	0.292586	0.226034	0.242885	0.378055	0.430904	0.405482	0.376683	0.474609	0.597247	0.593304	0.588827	0.76599	0.865388	1	0.880779	0.795756	0.536686
42		0.0814508	0.180802	0.143772	0.181434	0.0729466	0.0992312	0.163729	0.19448	0.295257	0.513684	0.735625	0.700683	0.650553	0.652463	1	0.799193	0.570819	0.121332	0.0262277	0.153955	0.207141	0.382085	0.443043	0.546465	0.379367	0.20721	0.0683431	0.2197	0.176944	0.222828	0.0636258	0.104368	0.0519751	0.148698	0.107956	0.129276	0.0901561	0.118162	0.106237	0.0486336	0.148207	0.257293	0.423179	0.406391	0.468152	0.434004	0.416953	0.206914
43		0.227711	0.397083	0.251776	0.21211	0.0607897	0.116375	0.1597	0.258581	0.371157	0.532454	0.663705	0.80429	0.675147	0.471186	0.319793	0.642666	0.957136	1	0.698504	0.480991	0.303959	0.209112	0.0855285	0.0538024	0.078635	0.0578001	0.0815471	0	0.0195018	0.178586	0.143683	0.175649	0.0811533	0.184973	0.209102	0.241448	0.195688	0.132773	0.216662	0.190264	0.313264	0.366003	0.425436	0.460594	0.363813	0.36034	0.217161	0.156991
44		0.2555	0.383052	0.434535	0.518624	0.436775	0.657428	0.552561	0.655292	0.374249	0.525337	0.754641	0.706212	0.714088	0.896065	1	0.890326	0.686795	0.743908	0.675074	0.634512	0.485931	0.464346	0.430617	0.33471	0.254695	0.187524	0.161183	0.181822	0.243036	0.309478	0.375388	0.413656	0.365052	0.374358	0.36816	0.544847	0.632601	0.776958	0.705702	0.736771	0.665568	0.537473	0.497755	0.522917	0.618287	0.512725	0.385419	0.480355
45		0.0911674	0.102218	0.232791	0.306737	0.253309	0.187074	0.130802	0.258679	0.343346	0.308379	0.350149	0.518178	0.820121	0.803741	1	0.858237	0.761281	0.632264	0.533457	0.530719	0.325415	0.289681	0.40245	0.375659	0.339426	0.464796	0.548956	0.598818	0.295556	0.224462	0.168086	0.191906	0.0670185	0.02382	0.0884977	0.163205	0.296527	0.285443	0.260249	0.255614	0.34764	0.365472	0.32078	0.228366	0.27001	0.443407	0.489058	0.595254
46		0.271476	0.306973	0.198045	0.219471	0.161144	0.155485	0.162083	0.388765	0.535349	0.688651	0.803203	0.683008	0.662291	0.590459	0.594668	0.75301	0.832299	0.893312	0.77625	0.623457	0.560276	0.366952	0.302262	0.174138	0.140732	0.247174	0.22177	0.275868	0.201561	0.226436	0.151807	0.167944	0.199335	0.219388	0.262552	0.283252	0.349504	0.682788	0.902148	0.948261	0.835058	0.560264	0.738194	0.556502	0.684313	0.702766	0.776784	0.819231
47		0.0127217	0.0127217	0	0	0	0	0.0190084	0.1427	0.234495	0.402925	0.636061	0.68345	0.544116	0.387987	0.307378	0.278271	0.323813	0.679793	1	0.770328	0.416332	0.0910051	0.0744368	0.013877	0	0.0197715	0.0197715	0.0197715	0	0	0	0	0.0199214	0.0199214	0.0199214	0.0149103	0.0327182	0.131883	0.189683	0.221159	0.172215	0.149224	0.282279	0.320366	0.44482	0.336172	0.285261	0.166632
48		0.128962	0.152289	0.124897	0.124897	0.0145236	0.0178541	0.0178541	0.0144887	0.180577	0.225532	0.375763	0.470384	0.592387	0.561802	0.358388	0.234173	0.332712	0.478496	0.653629	0.559387	0.406508	0.218128	0.0337926	0.0900599	0.0795237	0.0720217	0.045735	0.045735	0.0888887	0.0613987	0.149095	0.105941	0.147422	0.0597254	0.0769266	0.0172012	0.0172012	0.00793985	0.0494052	0.131523	0.378216	0.579892	0.753267	0.78201	0.771672	1	0.923181	0.70994
49		0.141184	0.126058	0.12428	0.120097	0.0666365	0.0765103	0.190017	0.190017	0.297626	0.272147	0.37222	0.665917	0.561255	0.348301	0.180602	0.296218	0.326134	0.393092	0.245452	0.295874	0.185605	0.197552	0.0984124	0.0784262	0.0506065	0.0853378	0.123539	0.115523	0.141773	0.085495	0.0931097	0.0203741	0.0298856	0.022271	0.0393203	0.0913708	0.0946347	0.120411	0.058849	0.186329	0.252644	0.50317	0.836992	1	0.869255	0.652012	0.524382	0.487487
50		0.163521	0.160117	0.130234	0.108199	0.0996684	0.177528	0.238384	0.42652	0.34866	0.368715	0.265967	0.453818	0.599561	0.797417	0.800296	0.74674	0.88419	0.804454	0.834006	0.794075	1	0.973652	0.755232	0.388594	0.242841	0.253685	0.375043	0.24483	0.109038	0.0711832	0.191954	0.290818	0.283466	0.222711	0.102027	0.163664	0.296937	0.380578	0.29827	0.239069	0.239907	0.443495	0.591475	0.774802	0.768149	0.601864	0.623736	0.485243
51		0.319869	0.269946	0.151911	0.0876997	0.195322	0.15849	0.107623	0.110257	0.599554	0.824795	0.714538	0.398203	0.397372	0.708291	0.709656	0.629149	0.475497	0.661852	0.569989	0.412722	0.148438	0.162391	0.162391	0.125907	0.0599127	0.0599127	0.166507	0.166507	0.166507	0	0	0	0	0	0.0313551	0.0350482	0.127889	0.185097	0.44413	0.549301	0.670936	0.614959	0.568825	0.865102	0.866318	0.976378	0.830408	0.951707
52		0.549821	0.458534	0.352167	0.220927	0.228022	0.219091	0.304586	0.201878	0.123904	0.0519305	0.402631	0.413105	0.589839	0.766673	0.845544	0.702297	0.628673	0.487126	0.606057	0.456417	0.464237	0.340049	0.39721	0.333497	0.309076	0.232795	0.302329	0.240662	0.218353	0.14882	0.144967	0.0437835	0.0970735	0.122097	0.113809	0.0824398	0.105541	0.140503	0.215443	0.236352	0.362641	0.438729	0.734808	0.873407	1	0.762339	0.623588	0.402338
53		0	0	0	0.0545655	0.0545655	0.0729469	0.24763	0.423127	0.816042	0.707687	0.769098	0.48171	0.698055	0.538309	0.780708	0.554082	0.917689	0.735484	0.74843	0.400012	0.390648	0.26709	0.222549	0.0478093	0.0803626	0	0	0	0	0	0.116338	0.116338	0.207189	0.0983052	0.321938	0.357913	0.490395	0.604977	0.756046	0.948428	0.798933	0.877373	0.596042	0.543075	0.391964	0.641562	0.458121	0.44107
54		0.221405	0.122037	0.0487834	0.120502	0.137683	0.152924	0.186047	0.267259	0.434234	0.518713	0.771409	0.889975	0.911333	0.817417	0.786978	0.682914	0.916084	0.732961	0.745023	0.51117	0.399029	0.278181	0.244926	0.244926	0.292384	0.0897546	0.277236	0.00362285	0	0.0709333	0.217838	0.247306	0.394161	0.295953	0.266485	0.0892349	0.167634	0.514791	0.593347	0.49001	0.299695	0.204245	0.266061	0.479417	0.72689	1	0.746227	0.498754
55		0.00985068	0.0205112	0.0205112	0.0276937	0.05763	0.05763	0.0405968	0.0075271	0.0075271	0.0208697	0.0472636	0.2179	0.267289	0.301823	0.448507	0.422338	0.47445	0.338496	0.221522	0.106803	0.119236	0.0727476	0.063442	0.0476093	0.0564237	0.0273393	0.0130092	0	0	0	0	0	0	0	0.0425622	0.0653646	0.0785108	0.0359486	0.0131461	0.0284696	0.117644	0.338659	0.47068	0.626239	1	0.883513	0.449688	0.200837
56		0	0	0	0.0126355	0.0310676	0.0310676	0.0480957	0.17023	0.320237	0.529121	0.441189	0.731173	0.626854	0.569303	0.302019	0.402266	0.300677	0.255894	0.0290569	0.0512093	0.02979	0.0221524	0	0	0.0171368	0.0171368	0.0171368	0	0	0	0	0	0.0646603	0.119515	0.142174	0.0920301	0.139493	0.276213	0.328441	0.412212	0.603883	0.695106	0.660771	0.581379	0.751313	0.767097	0.903624	0.575724
57		0.100344	0.114315	0.13313	0.116155	0.218041	0.205533	0.200219	0.174015	0.284115	0.302753	0.355863	0.497449	0.5563	0.905638	0.926751	1	0.557058	0.836882	0.670058	0.631774	0.159462	0.135647	0.208551	0.187297	0.236266	0.174809	0.150163	0.0905686	0.066102	0.0582598	0.086445	0.122413	0.0968765	0.0945841	0.0667328	0.137042	0.158377	0.176306	0.150728	0.148475	0.122567	0.0637186	0.196625	0.249855	0.481302	0.318271	0.336752	0.0970206
58		0.0511958	0.0710211	0.0903217	0.113457	0.111255	0.179686	0.249205	0.431862	0.479149	0.486093	0.445108	0.563109	0.744945	1	0.870732	0.802437	0.395785	0.281167	0.060785	0.13336	0.313339	0.330046	0.343002	0.319721	0.303765	0.305438	0.137958	0.180591	0.178352	0.168288	0.109776	0.017113	0.0267745	0.0655707	0.230775	0.322222	0.305767	0.193726	0.134799	0.344069	0.493417	0.610079	0.452492	0.348301	0.330404	0.481767	0.541536	0.469104
59		0.0875643	0.119066	0.0708395	0.051103	0.0301716	0.0257611	0.0784413	0.0907777	0.144701	0.107339	0.361767	0.534436	0.721345	0.661279	0.601001	0.821853	0.962437	0.426725	0.761474	0.527442	0.293408	0.135305	0.173045	0.110826	0.0874023	0.0158535	0.0158535	0.105376	0.0895221	0.0895221	0	0.00588066	0.00588066	0.00588066	0.0228564	0.0228564	0.0228564	0.0115458	0.0347749	0.0347749	0.0288762	0.0241707	0.164912	0.326694	0.433683	0.383514	0.548474	0.829947
60		0.21676	0.336401	0.414759	0.366082	0.222024	0.2155	0.426511	0.580537	0.378959	0.606724	0.534673	0.687531	0.756413	0.789121	1	0.74423	0.837235	0.453699	0.39917	0.119796	0.322827	0.334262	0.263777	0.0672419	0.00649639	0.0409386	0.114705	0.136698	0.38702	0.402696	0.468682	0.274269	0.372246	0.303161	0.258303	0.152813	0.231887	0.462954	0.533708	0.566623	0.464795	0.497666	0.610447	0.660475	0.686884	0.745102	0.652774	0.783168
61		0.592077	0.472989	0.349824	0.189263	0.177105	0.354939	0.454098	0.575675	0.606949	0.630475	0.773338	0.851486	1	0.967432	0.686969	0.851889	0.801562	0.950906	0.492536	0.430208	0.317369	0.327839	0.126482	0.289971	0.48202	0.530109	0.361255	0.271141	0.424468	0.469206	0.463218	0.402031	0.384331	0.349441	0.360968	0.503625	0.53882	0.542001	0.4995	0.425392	0.606966	0.67539	0.72962	0.56316	0.737012	0.938987	0.966947	0.720038
62		0.17832	0.228802	0.250752	0.163624	0.066736	0.132586	0.215845	0.192242	0.172941	0.232476	0.332544	0.364107	0.563556	0.811481	1	0.719761	0.431749	0.174133	0.176762	0.141027	0.193317	0.128683	0	0	0.101251	0.104538	0.0660558	0.0698084	0.0327709	0.0609556	0.207703	0.278968	0.299351	0.16283	0.127497	0.0567418	0.0911602	0.055228	0.193674	0.212777	0.292392	0.343512	0.419441	0.412519	0.346437	0.315204	0.385522	0.355872
63		0.115561	0.184036	0.193295	0.123452	0.139134	0.103656	0.122834	0.0605986	0.195358	0.341334	0.63969	0.649126	0.833431	0.641863	0.785591	0.563739	0.591996	0.435571	0.484904	0.662304	0.58237	0.35804	0.190581	0.0873059	0.0373567	0.0373567	0.120302	0.120302	0.120302	0	0.0393324	0.0393324	0.111597	0.0795257	0.175226	0.113931	0.237658	0.271518	0.443517	0.798925	0.974254	0.985787	0.778516	0.937597	1	0.892051	0.634675	0.598629
64		0.04175	0.0352643	0	0	0	0.097605	0.102828	0.128136	0.0581924	0.229281	0.417252	0.505609	0.637473	0.503951	0.885909	0.805592	1	0.895936	0.863309	0.859699	0	0	0.0076614	0.0076614	0.0076614	0.000700364	0.00132515	0.00132515	0.00561774	0.00499295	0.00499295	0	0	0	0.00181672	0.0142954	0.11995	0.156819	0.153473	0.284468	0.357957	0.575047	0.394423	0.348134	0.165496	0.117969	0.0779411	0.17385
65		0	0	0	0.0130721	0.0873207	0.230949	0.473344	0.716802	0.861215	0.838284	0.733833	0.672017	0.807569	0.910027	1	0.808449	0.554681	0.310393	0.133857	0.131175	0.0592645	0.0592645	0	0	0.0454811	0.0454811	0.0886595	0	0	0	0	0	0	0.00662104	0.0447996	0.0935677	0.122961	0.325026	0.491013	0.710698	0.687871	0.795186	0.749461	0.802215	0.775592	0.739783	0.587614	0.326136
66		0.0236875	0.0525326	0.0385189	0.0828766	0.0540315	0.0596512	0.0148166	0.044616	0.0857297	0.176656	0.311625	0.609631	0.864389	0.936168	0.941657	0.906033	0.904776	0.445206	0.336162	0.30675	0.0939486	0.178945	0.19769	0.181546	0.0746725	0.0410719	0.0122795	0.121268	0.194045	0.328651	0.288105	0.272551	0.21533	0.253325	0.265397	0.274797	0.284951	0.278931	0.228039	0.0666215	0.156165	0.278807	0.544145	0.530067	0.528465	0.402338	0.284753	0.142749
67		0.0336096	0.075361	0.112834	0.124321	0.104817	0.0729551	0.0550206	0.026717	0.0165491	0.0661763	0.0745106	0.220564	0.556798	0.86957	1	0.892453	0.765211	0.611623	0.444011	0.300734	0.227538	0.135923	0.0784408	0.0567621	0.0247844	0.0476226	0.0561799	0.103675	0.106927	0.117469	0.0821368	0.0420194	0.0346762	0.00162878	0.016084	0.0107342	0.0238737	0	0.0127454	0.00327935	0.0262044	0.0703577	0.166719	0.3182	0.451833	0.423958	0.347221	0.364238
68		0.163728	0.202292	0.240939	0.18268	0.102927	0.102467	0.165881	0.134974	0.150856	0.0244251	0.0476922	0.779384	0.834532	0.948394	0.933792	1	0.768762	0.717756	0.466998	0.410081	0.233012	0.22865	0.244881	0.380645	0.403502	0.374239	0.291353	0.331916	0.310009	0.225985	0.181016	0.243401	0.307133	0.232225	0.170834	0.136047	0.21646	0.216095	0.310127	0.290527	0.343628	0.477033	0.553184	0.555792	0.43327	0.521969	0.514592	0.479315
69		0.112506	0.0249153	0.0168229	0.143887	0.203612	0.353609	0.321313	0.396804	0.477956	0.457171	0.585995	0.643782	0.618844	0.473111	0.349535	0.600168	0.702105	0.711749	0.572064	0.500607	0.362204	0.240856	0.221959	0.21872	0.357156	0.241123	0.247563	0.208139	0.227573	0.21361	0.0997991	0.160291	0.225817	0.294657	0.26317	0.237153	0.283722	0.399059	0.429701	0.363479	0.400746	0.474752	0.72204	0.867378	1	0.850405	0.637863	0.491807
70		0.03994	0.03994	0	0.0376908	0.0713252	0.095701	0.109714	0.10632	0.0866686	0.0729956	0.0732454	0.170303	0.456721	0.740814	1	0.888926	0.688778	0.32781	0.159373	0.0564699	0.0868593	0.10067	0.0891378	0.0587485	0.0140354	0.0589414	0.0589414	0.044906	0.0226452	0.0226452	0.0226452	0.0320912	0.0360941	0.0413933	0.0327075	0.044072	0.0452405	0.0284442	0.0891447	0.0886502	0.11383	0.0851634	0.270279	0.23989	0.304599	0.743626	0.70889	0.47034
71		0	0	0	0.111002	0.111002	0.161158	0.0947782	0.143433	0.248972	0.334911	0.447568	0.541765	0.758108	1	0.817807	0.716262	0.390251	0.322552	0.0771938	0	0	0.0352727	0.0352727	0.0352727	0.0355853	0.0355853	0.0355853	0	0	0	0.0751811	0.0711479	0.0457717	0.0547956	0.0501213	0.112108	0.162661	0.228666	0.261573	0.479445	0.600062	0.698826	0.68392	0.634987	0.468358	0.315143	0.302763	0.24398
72		0.0670314	0.0533325	0	0.0201918	0.0457841	0.0803178	0.0961107	0.128158	0.107684	0.121086	0.350885	0.635741	0.836467	0.74596	0.511366	0.656922	0.914006	0.875991	0.736873	0.477538	0.691031	0.551366	0.469082	0.183958	0.264053	0.176924	0.128163	0	0	0.0149537	0.0927476	0.147431	0.159744	0.0819502	0.0369384	0.00967131	0.00967131	0	0.0390882	0.133645	0.552534	0.74113	0.917784	0.673845	0.729088	0.770884	0.930043	1
73		0.0538476	0.01238	0.0168303	0.105246	0.1543	0.175601	0.0871854	0.100913	0.171769	0.305819	0.609728	0.685816	0.905686	0.822105	1	0.867485	0.770523	0.801747	0.503462	0.483321	0.342274	0.228183	0.149535	0.118164	0.118164	0	0.15561	0.15561	0.15561	0	0	0	0	0	0.0888822	0.0888822	0.0888822	0	0.0679675	0.117508	0.211299	0.158613	0.185319	0.211023	0.29051	0.308242	0.361072	0.536502
74		0.222374	0.111911	0.111607	0.0558903	0.330175	0.323072	0.304547	0.0669099	0.110614	0.320755	0.521615	0.792985	0.704135	0.574642	0.805078	0.830949	1	0.750746	0.678476	0.23042	0.1431	0.127856	0.152266	0.0340242	0.0843033	0.0598938	0.107032	0.0567525	0.0624569	0.0667277	0.0667277	0.0824136	0.0213903	0.0213903	0	0	0	0	0	0	0.298469	0.325917	0.534507	0.421107	0.48781	0.365243	0.192506	0.50541
75		0.0402505	0.0477095	0.0364561	0.028462	0.0634844	0.0777668	0.135522	0.14439	0.257846	0.405894	0.558799	0.772996	0.696753	0.615568	0.601529	0.652034	0.43362	0.728298	0.659814	0.517498	0.0740325	0.00490528	0.0164096	0.0349564	0.0349564	0.0338595	0.0153127	0.0275969	0.0534684	0.135613	0.154947	0.113763	0.0328555	0.0700691	0.116315	0.283865	0.389063	0.46247	0.354776	0.401972	0.513278	0.675725	0.746545	0.763004	0.769229	0.991155	1	0.288185
76		0.119926	0.182147	0.198942	0.169507	0.102892	0.193184	0.236032	0.329399	0.425377	0.409018	0.655778	0.502345	0.848952	0.832763	1	0.652668	0.791919	0.690451	0.744636	0.521452	0.564291	0.501492	0.392027	0.485308	0.632446	0.558552	0.274034	0.0596302	0.0832025	0.244267	0.245883	0.169208	0.0298961	0.0181436	0.064184	0.0424316	0.208696	0.274331	0.542018	0.580123	0.67712	0.574304	0.717306	0.568991	0.871628	0.706006	0.801309	0.453948
77		0.016986	0.0201203	0.0117543	0	0.0939591	0.0939591	0.117199	0.110283	0.179446	0.268855	0.220002	0.334318	0.393771	0.630934	0.645197	0.564854	0.45614	0.312785	0.279294	0.144949	0.0983632	0.0569856	0.0497589	0.0419585	0.0250688	0	0.012115	0.012115	0.012115	0.0100894	0.0467089	0.053702	0.0732151	0.0640021	0.129275	0.213181	0.254419	0.290764	0.247188	0.264202	0.28795	0.576797	0.641674	1	0.802599	0.785656	0.315816	0.269318
78		0	0	0	0	0.0113515	0.029772	0.0440052	0.0741065	0.0689017	0.181645	0.267814	0.581045	0.641804	1	0.828451	0.816353	0.330535	0.191385	0	0	0	0	0	0	0	0	0	0	0.0517718	0.0854086	0.0854086	0.0670092	0.0602195	0.0602195	0.0610478	0.07839	0.171472	0.277453	0.287925	0.312713	0.208619	0.185184	0.533105	0.709973	0.602344	0.562667	0.409291	0.231977
79		0.0744995	0.0893707	0.077003	0.0409945	0.0232108	0.0976858	0.126719	0.207994	0.198286	0.211827	0.20532	0.520093	0.701271	1	0.99017	0.997442	0.783898	0.642442	0.392699	0.338088	0	0	0.00565942	0.012356	0.0169578	0.0313287	0.0246321	0.0200303	0.0156636	0.0428647	0.0523677	0.0705992	0.0773424	0.0678394	0.0339443	0	0	0.0529927	0.298378	0.380113	0.434128	0.418583	0.446502	0.401001	0.241275	0.150025	0.0909464	0.0524781
80		0.0258836	0.0214616	0.0265593	0.0189159	0.0400253	0.0298668	0.0236773	0.0629515	0.108353	0.177285	0.290573	0.457059	0.551442	0.744694	0.947419	1	0.772303	0.458532	0.477927	0.508051	0.023098	0.0153987	0.0153987	0	0	0	0	0	0.0131335	0.0131335	0.0131335	0	0	0	0	0	0	0.0625277	0.171544	0.330258	0.313871	0.270714	0.263951	0.276004	0.283275	0.131324	0.0814077	0.0240251
81		0	0	0	0	0.0135872	0.0135872	0.0135872	0	0	0.00362975	0.0468558	0.252443	0.556491	0.846936	1	0.793865	0.80418	0.588327	0.553891	0.256402	0.195449	0.128342	0.0818456	0	0	0	0	0	0	0	0	0	0	0	0	0	0	0	0	0	0	0	0.126546	0.361679	0.80449	0.909307	0.877206	0.510793
82		0.121796	0.117945	0.0828952	0.0912243	0.105645	0.116104	0.197685	0.171368	0.23566	0.133777	0.40341	0.958001	1	0.94255	0.509488	0.823054	0.829991	0.701808	0.464072	0.370712	0.289088	0.223288	0.143471	0.162146	0.0947509	0.0186742	0.020519	0.020519	0.020519	0.0497169	0.080731	0.080731	0.0310141	0	0.0407522	0.127407	0.161648	0.14705	0.150298	0.301804	0.315592	0.362349	0.257647	0.323482	0.272471	0.246357	0.390538	0.565887
83		0.0477324	0.0306859	0.0334861	0.0679581	0.0679581	0.391528	0.445055	0.646981	0.417749	0.454814	0.427817	0.447812	0.599673	0.695399	1	0.910888	0.858281	0.46619	0.342421	0.124372	0.0640434	0	0	0	0.0603595	0.0603595	0.106417	0.129896	0.129896	0.10987	0.0819191	0.107501	0.0814694	0.0475896	0.103303	0.249039	0.323839	0.257327	0.374229	0.484903	0.664343	0.58918	0.575099	0.645155	0.708522	0.642119	0.365357	0.206043
84		0	0	0	0.131852	0.220235	0.249192	0.192425	0.270499	0.414701	0.366461	0.545914	0.617926	0.726239	0.58358	0.557484	0.635179	0.698228	0.654652	0.485076	0.59756	0.613136	0.66497	0.313802	0.0828962	0	0.0439708	0.0439708	0.0439708	0	0.0455064	0.0815941	0.0815941	0.0737262	0.0761686	0.0910575	0.115166	0.166548	0.244551	0.286591	0.534544	0.877316	1	0.998391	0.732107	0.968568	0.87804	0.863011	0.586282
85		0.243753	0.312763	0.443488	0.407965	0.35035	0.2892	0.310824	0.380872	0.382525	0.425234	0.630687	0.773493	1	0.839943	0.919744	0.599042	0.673559	0.64187	0.658485	0.427758	0.192263	0.19578	0.260966	0.23161	0.252625	0.00806451	0.00806451	0.464185	0.407497	0.225301	0.0988268	0.0710079	0.0979435	0.213958	0.240325	0.296502	0.204771	0.240707	0.286522	0.47754	0.462703	0.545243	0.667992	0.730938	0.667754	0.596395	0.50164	0.414278
86		0	0	0	0.00287177	0.02029	0.02029	0.0174183	0.00339245	0.0256499	0.156565	0.407177	0.658965	0.984742	0.975089	1	0.870793	0.94915	0.938804	0.666408	0.571549	0.291452	0.349871	0.122022	0.118502	0.0959983	0.102999	0.0980043	0.0382537	0.164796	0.164796	0.133543	0.0402298	0.0402298	0.0517369	0.0245391	0.0630863	0.0817715	0.127715	0.092973	0.110414	0.0931905	0.175814	0.147034	0.186523	0.614876	0.588144	0.712636	0.567468
87		0.0543019	0.0933098	0.141381	0.175527	0.179155	0.14919	0.0997627	0.125074	0.140588	0.144395	0.361659	0.547001	0.834839	0.936516	0.906784	1	0.689287	0.251277	0.0438814	0.434493	0.477649	0.274848	0.272015	0.0840283	0.0409834	0.0322146	0.0792207	0.098512	0.0662974	0.0748758	0.094522	0.117936	0.142029	0.226742	0.321226	0.390691	0.377196	0.359643	0.346074	0.404058	0.565693	0.595813	0.554687	0.54877	0.548507	0.556713	0.442276	0.439157
88		0.0597121	0.0207436	0.164352	0.18265	0.232178	0.173352	0.29695	0.302116	0.273064	0.201413	0.356765	0.600435	0.739561	0.802912	1	0.854982	0.862296	0.674359	0.659551	0.403785	0.16429	0.0287533	0.0406421	0.0296954	0.0739014	0.0962489	0.106114	0.0861056	0.0699024	0.0600373	0.0298508	0.0739659	0.121711	0.212781	0.306722	0.334639	0.398837	0.377806	0.408246	0.341132	0.319694	0.122	0.14247	0.6331	0.596013	0.526346	0.409154	0.443376
89		0.137977	0.0984779	0.0562593	0.123704	0.214993	0.357309	0.468102	0.498855	0.429028	0.395761	0.35164	0.616879	0.636526	0.900171	1	0.83527	0.636981	0.359428	0.409784	0.264736	0.158213	0.0746735	0.143428	0.104717	0.17321	0.196503	0.267967	0.242919	0.134727	0.109831	0.0968681	0.21015	0.16046	0.188426	0.121044	0.233924	0.397006	0.491678	0.581023	0.218746	0.274848	0.76942	0.696927	0.764207	0.817815	0.773243	0.51253	0.534883
90		0.0481283	0.0881665	0.102936	0.103824	0.0919838	0.106524	0.0794905	0.0596668	0.0552793	0.190578	0.332293	0.608473	0.686357	0.833031	0.849586	0.702231	0.665396	0.382925	0.309019	0.0490927	0.0103798	0.0103798	0.0103798	0.0195628	0.0685661	0.0685661	0.00436949	0.00655423	0	0	0	0.0496229	0.0516782	0.0983274	0.0785086	0.135376	0.0905144	0.0939184	0.0837005	0.199372	0.275389	0.570569	0.800602	0.967069	1	0.852288	0.585171	0.223897
91		0.0124812	0.00780783	0.00153173	0.00105714	0.00105714	0.0112607	0.0554605	0.0940003	0.13137	0.205363	0.330019	0.552291	0.610481	0.772495	0.986976	1	0.903116	0.639132	0.424011	0.300896	0	0	0.00466912	0.00466912	0.00466912	0	0.00814607	0.0116822	0.0152228	0.0178594	0.0173704	0.0138298	0.00304714	0	0.0016293	0.003332	0.00465008	0.0506036	0.207422	0.288618	0.283754	0.245957	0.378834	0.353912	0.354865	0.139474	0.121677	0
92		0.0244003	0.0364881	0.0120878	0.0269921	0.0409336	0.0550862	0.0401819	0.00507781	0	0.207672	0.208567	0.291913	0.712706	0.914209	1	0.574692	0.437507	0.334409	0.404446	0.337383	0.334576	0.26194	0.194566	0.091592	0.0589714	0.083911	0.073691	0.0380586	0.013119	0	0	0.0320765	0.0451804	0.0451804	0.013104	0.0334986	0.0334986	0.0489385	0.0431572	0.114643	0.261072	0.491246	0.7301	0.803613	0.739898	0.588332	0.479286	0.374846
93		0	0	0	0	0	0.0836769	0.180466	0.249075	0.294674	0.340781	0.51384	0.96621	0.96128	0.872894	0.509197	0.776228	0.706068	0.531903	0.126907	0.0437849	0	0.0351522	0.0501579	0.0501579	0.0709658	0.0709658	0.0943403	0.0233746	0.0233746	0.0114299	0.0114299	0.0514428	0.0628931	0.142752	0.15054	0.132273	0.0721529	0.0920879	0.108579	0.174672	0.356783	0.783741	1	0.905746	0.836089	0.942024	0.889796	0.768432
94		0.203083	0.216669	0.388007	0.423424	0.500322	0.44356	0.465519	0.343477	0.417773	0.441778	0.491518	0.410806	0.836071	0.94338	1	0.925012	0.747108	0.586473	0.671419	0.573421	0.524412	0.403424	0.556378	0.514007	0.500823	0.270583	0.184388	0.280722	0.336883	0.353845	0.145748	0.172343	0.225067	0.253862	0.248139	0.317048	0.462555	0.559342	0.470396	0.466713	0.516827	0.775133	0.89088	0.754683	0.607127	0.747144	0.800888	0.761763
95		0.0312879	0.0299947	0.079951	0.0646656	0.0549785	0.00502211	0.0378412	0.042378	0.103285	0.121875	0.262963	0.549278	0.738701	1	0.824654	0.913021	0.647319	0.581486	0.314639	0.208678	0.102636	0.0402823	0	0	0	0	0.00871115	0.00871115	0.00871115	0	0	0	0	0	0.0461189	0.0903697	0.119076	0.0797321	0.0440271	0.0213565	0.12216	0.110816	0.0626103	0.263769	0.7017	0.854159	0.875472	0.650592
96		0.126374	0.243098	0.337579	0.391962	0.249387	0.176327	0.293818	0.424125	0.663209	0.543555	0.761405	0.769707	1	0.936618	0.934796	0.869361	0.910354	0.698683	0.700732	0.559383	0.624294	0.448032	0.318404	0.223883	0.240728	0.226709	0.189456	0.0945247	0.0704148	0.0531454	0.0684638	0.0326805	0.0667501	0.148563	0.177911	0.374601	0.418602	0.691627	0.668114	0.647557	0.475032	0.546016	0.563822	0.71513	0.570602	0.636823	0.658704	0.64454
97		0.0529988	0.0311435	0.018854	0.0104061	0.00565963	0	0	0.0494655	0.0687181	0.182468	0.334488	0.690987	0.707768	0.774794	0.674653	0.870486	0.900411	0.653906	0.327541	0.0291063	0	0	0.0186129	0.0293817	0.0293817	0.0107688	0	0	0	0	0.00875455	0.0136764	0.0336193	0.0304251	0.0564552	0.0408074	0.0544503	0.0234983	0.0205765	0.0242412	0.0739738	0.177294	0.30119	0.56939	0.784885	1	0.769902	0.512095
98		0.196542	0.164651	0.115709	0.178179	0.026203	0.026203	0.192567	0.333308	0.373499	0.561097	0.655482	0.678519	0.793872	1	0.914462	0.769941	0.509833	0.54003	0.611359	0.580635	0.557962	0.231463	0.103733	0.0493443	0.0493443	0.048528	0.0639947	0.126549	0.177415	0.163214	0.10066	0.128863	0.14059	0.172192	0.217076	0.259597	0.263144	0.285959	0.327016	0.50753	0.449512	0.635179	0.605507	0.672353	0.511342	0.409932	0.409845	0.300411
99		0.123205	0.143636	0.154538	0.124261	0.144573	0.101073	0.162977	0.152148	0.514646	0.478205	0.526024	0.694749	0.831297	0.907297	0.677925	0.842844	0.826104	0.852238	0.572215	0.571293	0.597481	0.576457	0.446571	0.295955	0.273344	0.231744	0.205236	0.124447	0.0882074	0.119886	0.117342	0.141278	0.169006	0.181274	0.205406	0.236931	0.331515	0.389556	0.441864	0.502516	0.720307	0.696781	0.678444	0.653406	0.917492	1	0.867935	0.879377
100		0.0882133	0.0833005	0.125439	0.124261	0.132656	0.188016	0.201014	0.203991	0.145345	0.176809	0.330502	0.496692	0.710511	1	0.884308	0.994622	0.668429	0.702467	0.462405	0.348479	0.224634	0.426874	0.38999	0.463216	0.125942	0.144228	0.0922002	0.113597	0.11121	0.072874	0.0648824	0.0512316	0.0800704	0.0570204	0.12011	0.12535	0.150935	0.0855119	0.105941	0.17162	0.223515	0.326862	0.510541	0.619995	0.787858	0.634152	0.693467	0.602453
101		0.0128176	0.0128176	0.0244749	0.0244749	0.059083	0.0346082	0.0440082	0.0547097	0.195863	0.375576	0.4954	0.279028	0.389909	0.822043	1	0.88365	0.472025	0.256132	0.231951	0.184043	0.112906	0.0669862	0.0294416	0.0294416	0.0120028	0.0140075	0.0140075	0.0140075	0.00713758	0.0179393	0.0179393	0.0269918	0.0161901	0.0161901	0	0	0	0	0.17465	0.452578	0.573631	0.659252	0.564661	0.872408	0.735867	0.651497	0.436831	0.412006
102		0	0	0.0312623	0.0312623	0.0744156	0.0774295	0.181816	0.202738	0.3077	0.363477	0.420654	0.513889	0.482457	0.676712	0.707612	0.799492	0.606821	0.627838	0.532808	0.615501	0.331112	0.205531	0	0.0701546	0.0701546	0.0701546	0	0	0	0	0	0.0504092	0.0504092	0.0504092	0	0.0383566	0.0698472	0.172111	0.261008	0.43798	0.66558	0.758963	0.887981	0.684603	0.695285	0.646017	1	0.858371
103		0.166466	0.108951	0.0938618	0.10045	0.0690797	0.0473562	0.0855805	0.0991474	0.194619	0.234726	0.363112	0.497407	0.74374	0.9209	1	0.819109	0.718999	0.47102	0.396763	0.188842	0.0409145	0.0461807	0.230845	0.153047	0.0427751	0.0319728	0.0769115	0.094992	0.0861802	0.0720532	0.0446234	0.0708595	0.0400477	0.0833844	0.134014	0.179798	0.189279	0.198467	0.179665	0.24501	0.160471	0.318007	0.40688	0.575271	0.601768	0.579669	0.454005	0.285923
104		0.0942144	0.197538	0.197918	0.243003	0.0932746	0.0664214	0.0449798	0.0385887	0.134404	0.205929	0.301637	0.625869	0.845313	1	0.96732	0.967633	0.979525	0.967052	0.734941	0.49109	0.355259	0.287113	0.302284	0.202329	0.184739	0.252675	0.325311	0.326347	0.218432	0.113608	0.114345	0.15338	0.130865	0.150151	0.0717037	0.0717037	0.0313088	0.0550656	0.153827	0.435506	0.547595	0.739164	0.659541	0.901334	0.723388	0.87404	0.664701	0.706347
105		0.0749934	0.122867	0.158247	0.186315	0.157307	0.110452	0.179308	0.211249	0.246855	0.291927	0.279331	0.600925	0.869694	1	0.870091	0.801834	0.571614	0.551221	0.34971	0.301632	0.233255	0.299617	0.164591	0.119047	0	0	0.0676816	0.0971381	0.150867	0.0831857	0.0537292	0	0	0.0607222	0.197742	0.36011	0.362762	0.370307	0.250461	0.315505	0.421861	0.550437	0.738133	0.665538	0.607885	0.409913	0.269822	0.389713
106		0	0	0	0	0	0	0.0677383	0.0777926	0.180309	0.211599	0.485653	0.909611	0.961491	0.976313	0.858191	1	0.795389	0.519539	0.298965	0.236757	0.151185	0.0790423	0.110359	0.0634286	0.0634286	0	0	0	0	0	0	0	0	0.0313657	0.095862	0.095862	0.105819	0.042372	0.042372	0.0484849	0.258372	0.340043	0.35454	0.266255	0.515145	0.617593	0.557662	0.32002
107		0.0235103	0.0235103	0.0235103	0.0211719	0.0285055	0.0285055	0.0147848	0.134033	0.291306	0.475766	0.574327	0.647342	0.808166	1	0.843351	0.839625	0.546527	0.619546	0.338258	0.255418	0.10876	0.067373	0.033326	0.0614627	0.035128	0.0788021	0.0506653	0.0506653	0	0	0	0.0441203	0.0441203	0.0441203	0.0254536	0.0254536	0.0254536	0	0	0.19127	0.289088	0.541319	0.790653	0.883933	0.596806	0.44609	0.421126	0.421126
108		0	0	0.00904217	0.00904217	0.0161286	0.00708644	0.00708644	0.0273684	0.0410526	0.206571	0.249499	0.438597	0.709253	0.882487	1	0.810352	0.653929	0.491961	0.572116	0.553672	0.431252	0.320788	0.210635	0.15559	0.0442733	0.0442733	0	0	0	0	0	0.0112412	0.0112412	0.0112412	0	0	0.0121204	0.0428455	0.0685928	0.107527	0.396674	0.674761	0.813123	0.60418	0.530945	0.652398	0.703967	0.701602
109		0.0282774	0	0.0149037	0.0457499	0.0745941	0.0612314	0.0552623	0.153467	0.257649	0.299961	0.575329	0.75802	0.892284	1	0.794626	0.930416	0.557454	0.682771	0.242632	0.261859	0.0802784	0.0732666	0.0423451	0	0	0	0.0171475	0.0282919	0.0282919	0.0111444	0	0	0.0186234	0.0186234	0.0304506	0.0753945	0.131731	0.233559	0.320351	0.572045	0.647125	0.838086	0.702101	0.71622	0.586349	0.623	0.553933	0.50034
110		0.00950015	0.00633344	0.0129603	0.0109765	0.024553	0.0179262	0.0135765	0.0012627	0.0767228	0.175876	0.342815	0.333065	0.568451	0.687495	1	0.746273	0.707095	0.638258	0.567964	0.362858	0.077403	0.0670932	0.0512462	0.0273228	0	0	0	0	0	0	0.00130986	0.00598757	0.0165014	0.0151916	0.0194091	0.0141215	0.0300616	0.0841551	0.105396	0.149419	0.174905	0.316542	0.51884	0.54825	0.6305	0.455251	0.351712	0.104366
111		0.00705469	0.0107177	0.0505095	0.0505095	0.0835498	0.0957352	0.127136	0.216538	0.183015	0.227422	0.42778	0.550444	0.875087	0.860312	1	0.832643	0.605052	0.316964	0.352726	0.352726	0.235869	0	0	0	0	0	0	0	0	0	0.00608045	0.00608045	0.00608045	0	0	0	0.0323002	0.164574	0.181661	0.322567	0.443324	0.749033	0.710272	0.726315	0.685494	0.700334	0.813033	0.629526
112		0	0	0	0	0.00810035	0.0151521	0.0603735	0.112398	0.156315	0.16664	0.401015	0.492264	0.636607	0.83886	1	0.855088	0.632229	0.423506	0.339775	0.350445	0.244554	0.208969	0.10569	0.0779976	0.0437527	0.0652149	0.0214622	0.0297991	0.0320631	0.0320631	0.0310544	0.031886	0.0401204	0.0414879	0.01693	0.0197714	0.0687045	0.107535	0.203086	0.266265	0.471765	0.429975	0.478275	0.477093	0.670091	0.623972	0.586343	0.364201
113		0	0	0	0	0	0	0	0	0	0	0	0	0	0	0	0	0	0	0	0	0	0	0	0	0	0	0	0	0	0	0	0	0	0	0	0	0	0	0	0	0	0	0	0	0	0	0	0
[truncated: 192 more columns]

## Sheet: Figure5
Figure 5A
	bin	1	2	3	4	5	6	7	8	9	10	11	12	13	14	15	16	17	18	19	20	21	22	23	24	25	26	27	28	29	30	31	32	33	34	35	36	37	38	39	40	41	42	43	44	45	46	47	48
cell
1		0.690311	0.843476	2.02243	2.47785	3.39448	2.30116	2.30824	1.42015	1.66247	1.01466	1.82404	2.48614	2.48614	1.26494	0	0	0	0	0	0.516506	0.810917	0.956673	0.440167	0.145756	0	0.90138	0.90138	0.90138	0.929604	2.14681	2.14681	1.2172	0.33453	1.36127	2.41971	2.22527	2.65447	2.80116	2.66107	1.20512	0	0.366747	0.366747	0.366747	0.19908	0.634939	1.11224	0.913159
2		1.07463	1.29196	1.1591	1.15286	3.07965	3.8246	4.01968	1.65651	1.41613	1.06322	0.924063	0.264616	0.465535	0.875486	0.875486	0.704603	1.45418	1.51591	1.22126	0.061729	0.589818	1.5389	1.64915	2.53111	3.57333	3.46309	2.41851	0.427198	0.427198	0	0.279159	1.07456	5.30835	5.27705	4.48165	1.24383	3.37365	3.70449	2.70851	0.330842	0	0	0	0	0	0	0	0
3		0.399053	0.417158	0.350061	0.508615	0.941802	0.909611	0.674259	0.492878	0.460774	0.508544	0.196749	0.221201	0.402049	0.359069	0.88611	0.599647	0.551493	0.0315636	0.0675241	0.109394	0.0778301	0.0418696	0.0187422	0.0187422	0.0627073	0.168188	0.227775	0.209725	0.0855026	0.0259151	0.0270824	0.0469291	0.118434	0.140625	0.120779	0.207402	0.158128	0.228423	0.157629	0.178871	0.108577	0.0431805	0.021938	0.0552514	0.113236	0.399675	0.366362	0.505764
4		2.27376	1.59374	0.869713	1.50763	3.02692	2.55955	2.1186	0.743051	0.899931	1.42928	1.50191	1.17606	0.474729	0.214814	0.44522	0.413289	0.517353	0.286947	0.138414	0.111842	0.111842	0.111842	0.087068	0.303933	0.341002	0.351454	0.134589	0.522155	0.698233	0.98042	1.01766	0.744058	0.461871	0.385932	0.544352	0.70041	0.392857	0.708566	1.19939	1.64642	1.93485	1.47004	0.944632	0.182072	0	0	0.117982	0.117982
5		0.327122	0.289859	0.586442	0.455274	0.479074	0.321847	0.302664	0.207087	0.0479906	0.0479906	0.0479906	0.0716337	0.0716337	0.0716337	0.0361019	0.0361019	0.0662631	0.0699194	0.129173	0.0990115	0.210256	0.22147	0.290967	0.160021	0.148721	0.175756	0.155699	0.795343	1.16306	3.94534	4.20164	6.5582	3.85587	2.92405	0.20236	0.12241	0.0991128	0	0	0	0	0.0276256	0.0276256	0.0276256	0	0	0.485762	0.489771
6		1.20991	0.909444	1.36421	1.09214	1.52966	1.38918	2.11354	2.05355	2.2665	2.07695	1.59659	0.707968	0.128262	0.128262	0.262371	0.799048	1.59706	1.46295	1.03868	0.240669	0.240669	0.469497	1.17173	1.65262	2.03709	1.33485	1.09252	0.683419	0.959645	1.144	0.873146	1.26061	0.979892	1.16772	0.872682	0.809405	1.54178	1.79749	2.01276	1.40922	2.1431	2.19395	2.04342	1.29011	1.18244	0.981233	0.758115	0.718677
7		2.34958	2.20228	2.51976	3.02732	3.27936	3.63187	4.20302	3.63737	2.49101	0.971077	1.14606	2.02206	1.88194	1.72614	0.648458	0.957178	0.660801	1.41669	1.54443	1.69637	1.11082	0.784073	0.944917	1.36954	1.04092	1.22467	1.25242	1.63802	1.46039	1.52678	1.94497	2.22039	2.43934	1.97572	1.73749	1.45851	2.92746	2.5263	2.35757	0.593397	1.54541	2.7607	3.35254	2.6385	2.10401	1.86139	1.89591	1.13294
8		1.67664	1.11776	0.965055	1.90271	3.04354	4.22903	2.73798	1.97627	0.918018	1.62457	2.12006	2.47239	2.06373	1.80944	1.93012	1.95157	2.0133	3.64344	4.0116	3.48092	1.17183	0.559847	0.737656	0.844493	1.60967	1.61556	1.55401	1.23497	1.50085	1.44639	1.57124	1.85037	2.64645	2.61613	3.0294	3.71513	5.26127	4.91008	3.40855	1.3538	1.07619	1.38909	2.38319	2.49362	2.55801	2.11006	1.60572	1.90067
9		7.86493	5.94089	1.60976	2.08426	2.4196	4.07873	3.99274	4.06925	3.70752	3.89953	2.84618	2.25491	1.9125	1.89091	1.91885	1.51177	2.11937	2.83168	4.7624	4.31803	3.44023	0.807181	0.671351	0.446292	0.446292	0.384388	0.397159	0.550658	0.772533	1.23306	1.9328	2.4709	2.15739	2.70261	4.07165	4.23857	4.43254	4.4939	4.37421	2.97884	2.02363	2.25746	3.98883	2.89174	2.15724	0.680016	1.24483	1.60417
10		6.40415	5.25774	4.72446	1.58577	1.4421	0.844633	1.28236	0.744198	2.2907	3.12326	5.13888	6.89426	8.58269	12.0161	10.977	8.98427	5.47877	5.93597	5.60047	3.55432	2.97068	4.63583	6.99748	5.75319	4.48042	2.19319	2.39723	2.69503	4.15548	7.74408	9.01607	9.54911	7.57051	10.6849	11.2447	11.718	7.97535	6.59971	6.39611	6.14069	5.24743	3.73783	2.4508	4.95429	4.34124	4.19891	3.76472	2.9115
11		0.339119	0.226079	0.423842	0.197763	0.510015	0.548467	1.47755	1.3647	1.21659	0.400642	0.201246	0.223576	0.415893	0.454186	0.852009	0.723065	1.00883	0.500565	0.518672	0.718817	1.1032	1.61833	1.09413	1.35586	0.646116	0.728079	0.0819629	0.59777	0.686471	0.770485	0.623896	0.453232	0.877768	0.50855	0.50855	0	0.169981	0.343173	0.343173	0.397711	0.484119	0.484119	0.634467	0.587468	0.77194	0.737621	1.00354	0.910385
12		0.505641	0.749196	1.18	1.25814	0.846037	0.267512	0.236111	1.08686	1.94943	2.30994	2.38234	1.51978	2.12065	3.1207	3.1207	2.10057	0.25485	1.30877	1.22711	1.3514	0.719729	1.06162	1.01518	2.139	2.15215	1.86154	0.450744	0	0.152369	0.622063	0.896382	1.93035	1.79504	2.6528	2.09388	2.02092	1.99065	1.54502	2.56809	1.88343	1.70164	0.417141	0.831607	2.0031	2.0031	1.68578	0.51428	0.590183
13		1.18205	0.878371	1.27067	1.26889	1.17855	1.422	1.4789	1.59809	0.58834	0.321644	0.202462	0.278529	0.455289	0.67509	0.673794	0.582112	0.512514	0.309139	1.11188	1.01335	1.29556	0.743678	1.03575	1.88096	2.25593	1.91219	1.20969	0.49877	1.3979	1.33451	1.59637	1.27741	1.16936	2.30711	2.31252	2.23298	1.52651	2.33835	2.09057	1.67376	0.79332	1.01009	0.733757	0.313536	0.323881	0.626026	0.529259	0.895175
14		0.725767	0.695718	0.915897	1.39933	1.61796	1.88652	1.36293	1.02506	0.528032	0.230226	0.47328	0.478211	0.680998	0.345306	0.596844	0.676305	1.04059	0.908084	0.75154	0.387257	0.458101	0.567695	0.831232	0.689358	0.793032	0.675107	0.73391	0.73833	1.25298	2.12032	1.77693	1.38387	0.884837	2.01047	2.02101	1.66851	0.774771	0.980039	0.714903	1.26346	1.11697	1.80935	1.15885	0.895491	0.604581	0.672314	0.964422	0.954642
15		1.01052	2.83307	3.37601	4.35789	2.39836	2.93669	2.10041	1.90055	0.819282	0	0	0.56653	0.56653	0.56653	0	0	0	0.175597	0.175597	0.816173	1.37009	2.28437	1.64379	2.35548	1.44121	1.44121	0.0464753	0.0464753	0.798636	0.752161	0.752161	0	0	2.31469	2.31469	2.31469	0	0	0	0	0	0	0	0	0	0	0	0
16		2.17989	2.17981	1.45151	1.51257	0.869472	0.921473	0.290102	0.206639	0	0.389864	0.389864	0.501969	0.238025	0.373565	0.33265	0.20673	0.456076	0.749242	1.32835	1.34598	1.44699	0.997445	1.20636	0.824566	0.97849	0.948017	0.989863	1.51973	1.37955	1.71925	1.18797	0.847362	1.79285	1.51078	1.41061	0.0762137	0.134568	0.353219	0.277006	0.362224	0.332006	0.64691	0.772036	0.805862	0.696832	0.528552	0.880948	1.05928
17		2.11452	3.09934	4.20153	3.46435	3.95757	3.54968	3.90748	2.06353	2.38116	2.75561	2.95714	2.10769	0.99568	1.40076	0.945539	1.60604	1.1123	1.5193	1.48422	1.6033	1.41102	0.785592	0.434729	0.220003	0.320515	0.644033	1.30197	1.93824	1.99273	1.87683	2.11866	1.75344	2.07017	1.09156	1.31144	0.529864	1.29847	2.93897	3.66113	3.70732	2.13416	3.66847	3.0812	3.87072	1.62603	1.8033	2.70615	2.9066
18		1.14383	0.890159	1.43311	0.726866	0.599261	1.52863	2.16882	4.0912	3.91275	3.25891	1.48481	0.360496	1.86463	1.7931	1.62354	0.0767503	0	0.0871704	0.260618	0.509138	0.511118	0.33767	0.144162	0.0550115	0.543275	0.712917	0.88748	0.586082	0.406794	0.465088	0.278223	0.232857	0.0847597	0.0847597	0.135731	0.440725	0.492972	0.613654	0.668853	0.973892	1.91661	1.65059	1.39498	0.441619	0.399704	0.298024	0.263899	0.156679
19		8.35954	7.4812	6.74215	5.08714	5.51739	5.8353	5.16646	5.45815	5.00863	6.08774	4.01891	3.70242	2.07839	3.12898	1.98372	3.93477	2.76229	3.11309	2.49028	2.62752	3.31218	1.98393	1.82413	1.35947	2.42439	2.78002	2.93221	2.25036	2.66635	2.56042	2.77246	2.68501	1.41246	1.67841	1.09958	1.92155	1.8903	2.18943	1.85611	1.94693	1.57831	1.92984	2.64664	3.24365	3.56894	3.47143	3.69667	3.58888
20		0.622195	0.72231	1.46285	1.2478	1.9547	1.08857	1.62665	0.995305	1.30656	1.07146	0.83713	1.92427	1.62129	1.97876	1.10593	1.73565	1.22943	1.39736	0.767645	0.811961	0.170327	0.321141	0.38224	0.630626	0.655236	0.549822	0.586549	0.927392	1.24159	2.32973	4.58904	4.42248	2.92321	0.147641	0.523642	0.782976	0.782976	0.6546	0.395267	0.480596	0.085329	0.620632	1.19018	1.27899	0.743686	0.0888087	0.334038	0.334038
21		0.638094	0.809708	1.46322	1.5896	1.41788	0.53023	0.577712	0.751738	0.699266	0.563465	0.438814	0.438814	0.261975	0	0	0	0.257458	0.418609	0.418609	0.161151	0.102723	0.102723	0.102723	0.523073	0.523073	0.560974	0.126046	0.179653	0.332827	0.244682	0.191075	0	0.242541	0.242541	0.593543	0.393765	0.393765	0.0921299	0.0493666	0.13413	0.0847631	0.0847631	0	0	0	0	0	0
22		1.15374	1.48887	0.719709	1.22314	0.503433	0.698979	0.547925	0.941439	1.03787	1.18841	1.06581	1.02247	0.6522	0.459088	0.288072	0.266503	0.188695	0.111078	0.409987	0.409987	0.409987	0.0665657	0.0665657	0.622771	0.556205	0.556205	0.0222973	0.0762175	0.187282	0.164985	0.466935	0.419314	0.419314	0.452037	0.813209	0.851151	0.569754	0.65468	0.616739	0.509543	0	0	0	0.0478799	0.0478799	0.150023	0.252367	0.271454
23		0.795295	1.33634	2.98073	2.98073	2.17459	0.117524	0.117524	1.08304	1.44706	0.965514	0	0.276059	0.576048	0.576048	0.29999	0	0.753898	0.753898	0.753898	0.270761	0.3845	1.17737	0.906606	1.08559	0.40449	0.627133	0.879683	1.4891	1.79094	2.34551	1.74823	2.6076	1.62938	1.87753	1.05211	0.930479	0.675938	0.714048	1.02572	1.53151	0.93497	0.623299	0	0	0.30337	0.355272	0.526017	0.222647
24		0.936507	0.761343	0.45158	0.8721	0.735095	0.950375	0.322528	0.322528	0.13705	0.172464	0.455114	0.622965	0.876553	0.966593	1.06312	1.0429	0.799641	0.454771	0.407572	0.458401	0.489192	0.517822	0.455073	0.734715	1.13335	1.05134	0.745893	0.768872	1.00281	0.941259	0.595976	0.553714	0.914251	1.45291	1.78365	2.10866	2.06061	1.72593	1.40189	2.40859	2.30832	2.27113	0.731227	0.768736	0.444409	0.5826	0.553718	0.553718
25		1.22413	0.958959	0.944262	0.492513	0.434974	0.255122	0.38351	0.705695	0.724001	0.488105	0.482724	1.06434	1.20341	0.945576	0.485649	0.745009	0.785182	0.894491	0.415479	0.823027	0.932087	1.19007	0.726461	0.913268	1.03046	1.03173	0.627461	0.530112	0.456303	0.452658	0.934557	0.878683	1.11403	0.626372	0.920292	0.66424	0.52135	0.629074	0.530826	0.401644	0.236463	0.851091	1.14184	1.1109	0.616858	0.74054	0.577464	0.552356
26		0.194881	0.129921	0.129921	0	0.424114	0.944859	0.996613	0.572499	0.0517536	0.47981	1.44672	1.93851	1.4587	0.959377	0.959218	1.39632	1.36631	0.87468	4.06851	4.38084	4.38084	0.749907	1.66873	1.66873	1.75396	0.0852381	0.102708	0.01747	0.01747	0	0	0	0	0.0764854	0.149893	0.703013	0.626528	0.55312	0	0.693888	1.41222	1.41511	0.763355	0.0822164	0.0793323	0.56858	0.771879	0.976537
27		0	0.733777	1.51667	1.56867	0.834898	0.0520014	0.0291138	0.0291138	0.0291138	0	0	0	0	0.0183219	0.0183219	0.170759	0.152438	0.152438	0.058049	0.058049	0.267089	0.374653	0.492756	0.346972	0.228261	0.407868	0.448324	0.553035	0.438775	0.335063	0.399798	0.216348	0.336475	0.461234	0.461234	0.341107	0.0742362	0.201214	0.201214	0.472365	0.381143	0.381143	0.0357566	0	0	0	0.2047	0.2047
28		1.35003	2.08535	2.30003	2.14996	0.96463	0.209707	0.232178	0.232178	0.211576	0.104767	0.104767	0.132752	0.0279846	0.0279846	0.367619	0.401934	0.4911	0.158107	0.613098	1.23191	1.5506	1.25333	1.47162	2.35048	2.63103	1.93216	2.02778	1.55518	1.39032	0.957162	1.6132	2.70011	2.20548	1.59689	1.5487	1.1487	1.10125	0	0.179888	0.881179	0.881179	0.701291	0	0.780699	0.780699	0.780699	0.413325	0.413325
29		1.40175	1.11419	0.7128	0.632064	0.670284	0.480136	0.444133	0.226223	0.664495	0.732148	0.84458	0.308241	0.112432	0.325449	0.577625	0.577625	0.252177	0.0174852	0.0174852	0.101087	0.0926678	0.23815	0.154549	0.145482	0	0.0945999	0.224999	0.325688	0.328283	1.37009	1.60506	1.95004	1.05347	0.915127	0.971815	1.45577	1.41225	1.1781	0.606966	0.937277	0.672571	0.552256	0.0681487	0.0681487	0	0.133968	0.183028	0.382427
30		1.62442	2.2218	2.24201	2.75444	2.12656	2.58954	2.0607	2.24339	2.49109	2.29512	2.44578	1.96717	1.98819	1.37179	1.83427	1.95183	2.3205	2.16591	1.99895	1.85161	1.53165	2.35843	2.20616	3.25351	1.98556	2.29888	2.6009	3.27588	3.25727	1.66989	2.18911	2.09061	2.62728	2.11546	2.21202	2.0464	2.27505	2.40547	2.17277	1.36101	1.08285	1.31859	2.35712	2.06817	1.79531	1.70485	2.09942	1.97947
31		2.52936	4.18944	2.52232	2.5032	0	0	0	0	0	0	0	0	0	0	0	0	0	0.0219924	0.0219924	0.0219924	0	0.0810416	0.0810416	0.190116	0.271169	1.09927	1.55229	1.89509	1.56252	5.7149	7.90318	8.68383	4.23813	1.94143	1.92375	6.04232	6.32536	5.06687	0.679522	0	0	0	0	0	0	0	0	0
32		6.66658	6.34211	2.66853	1.89772	0	0	0.906262	0.906262	0.906262	0.573231	0.646557	1.21287	2.10405	2.03072	1.83134	1.45322	1.45322	1.08629	0.0543747	0.795974	0.795974	0.913454	0.893134	0.893134	0.72128	0.0684075	1.32977	1.32977	1.26136	0.0824246	1.12479	1.71749	4.26656	5.51588	6.58869	6.33913	4.04745	2.38193	0	0	0	0	0	0.217712	0.217712	0.217712	0	0
33		2.7253	2.73028	1.79309	1.15393	0.24052	0	0	0	0	0	0	0	0	0	0	0	0.429021	0.777045	0.955554	0.722895	0.374872	0.287873	0.0915106	0.462786	0.883849	1.47395	1.28849	0.775916	0.400248	0.85409	0.999785	0.785351	0.145695	0	0	0	0	0	0	0	0	0	0	0	0	0	0	0
34		0.43677	0.500799	0.523698	1.92795	1.71834	1.50244	0.0449798	0.0900868	0.0900868	0.045107	0	0	0	0	0.585839	0.585839	0.585839	0	0.0940226	0.123023	0.678243	0.794486	1.12683	0.767868	0.557603	0.196259	0.395871	0.395871	0.395871	0	0	0.0379416	0.0685494	0.0685494	1.14021	1.10961	1.18237	0.108384	0.231547	0.158779	0.145126	0.474216	0.773429	0.751467	0.40981	0.212284	0.428724	0.318127
35		3.12001	2.56711	2.06526	0.867024	0.526278	0.407913	0.802039	1.2588	1.60775	1.54397	1.19151	0.951241	1.35269	1.56665	1.5027	0.770903	0.430194	0.214473	0.42966	1.34599	2.83442	4.87146	5.04076	4.84445	2.80813	2.25658	3.30424	3.86895	4.2942	3.31428	5.17509	6.11958	4.71625	2.60877	1.75572	2.63597	2.32243	1.69828	1.33673	1.86379	2.08815	1.78551	1.1821	0.655712	0.722303	0.578263	0.589969	0.755884
36		4.37007	2.91338	2.78184	0	0	0	0	0	0	0	0	0	0	0	0	0	0	0	0.286594	0.286594	0.286594	0.0662613	0.346822	0.346822	0.28056	0	0	0	0	0	0.177957	0.177957	0.177957	0	0	0	0	0	0	0	0	0	0	0	0	0	0.258861	0.258861
37		NaN	NaN	NaN	NaN	NaN	NaN	NaN	NaN	NaN	NaN	NaN	NaN	NaN	NaN	NaN	NaN	NaN	NaN	NaN	NaN	NaN	NaN	NaN	NaN	NaN	NaN	NaN	NaN	NaN	NaN	NaN	NaN	NaN	NaN	NaN	NaN	NaN	NaN	NaN	NaN	NaN	NaN	NaN	NaN	NaN	NaN	NaN	NaN
38		NaN	NaN	NaN	NaN	NaN	NaN	NaN	NaN	NaN	NaN	NaN	NaN	NaN	NaN	NaN	NaN	NaN	NaN	NaN	NaN	NaN	NaN	NaN	NaN	NaN	NaN	NaN	NaN	NaN	NaN	NaN	NaN	NaN	NaN	NaN	NaN	NaN	NaN	NaN	NaN	NaN	NaN	NaN	NaN	NaN	NaN	NaN	NaN
39		NaN	NaN	NaN	NaN	NaN	NaN	NaN	NaN	NaN	NaN	NaN	NaN	NaN	NaN	NaN	NaN	NaN	NaN	NaN	NaN	NaN	NaN	NaN	NaN	NaN	NaN	NaN	NaN	NaN	NaN	NaN	NaN	NaN	NaN	NaN	NaN	NaN	NaN	NaN	NaN	NaN	NaN	NaN	NaN	NaN	NaN	NaN	NaN
40		NaN	NaN	NaN	NaN	NaN	NaN	NaN	NaN	NaN	NaN	NaN	NaN	NaN	NaN	NaN	NaN	NaN	NaN	NaN	NaN	NaN	NaN	NaN	NaN	NaN	NaN	NaN	NaN	NaN	NaN	NaN	NaN	NaN	NaN	NaN	NaN	NaN	NaN	NaN	NaN	NaN	NaN	NaN	NaN	NaN	NaN	NaN	NaN
41		NaN	NaN	NaN	NaN	NaN	NaN	NaN	NaN	NaN	NaN	NaN	NaN	NaN	NaN	NaN	NaN	NaN	NaN	NaN	NaN	NaN	NaN	NaN	NaN	NaN	NaN	NaN	NaN	NaN	NaN	NaN	NaN	NaN	NaN	NaN	NaN	NaN	NaN	NaN	NaN	NaN	NaN	NaN	NaN	NaN	NaN	NaN	NaN
42		NaN	NaN	NaN	NaN	NaN	NaN	NaN	NaN	NaN	NaN	NaN	NaN	NaN	NaN	NaN	NaN	NaN	NaN	NaN	NaN	NaN	NaN	NaN	NaN	NaN	NaN	NaN	NaN	NaN	NaN	NaN	NaN	NaN	NaN	NaN	NaN	NaN	NaN	NaN	NaN	NaN	NaN	NaN	NaN	NaN	NaN	NaN	NaN
43		NaN	NaN	NaN	NaN	NaN	NaN	NaN	NaN	NaN	NaN	NaN	NaN	NaN	NaN	NaN	NaN	NaN	NaN	NaN	NaN	NaN	NaN	NaN	NaN	NaN	NaN	NaN	NaN	NaN	NaN	NaN	NaN	NaN	NaN	NaN	NaN	NaN	NaN	NaN	NaN	NaN	NaN	NaN	NaN	NaN	NaN	NaN	NaN
44		NaN	NaN	NaN	NaN	NaN	NaN	NaN	NaN	NaN	NaN	NaN	NaN	NaN	NaN	NaN	NaN	NaN	NaN	NaN	NaN	NaN	NaN	NaN	NaN	NaN	NaN	NaN	NaN	NaN	NaN	NaN	NaN	NaN	NaN	NaN	NaN	NaN	NaN	NaN	NaN	NaN	NaN	NaN	NaN	NaN	NaN	NaN	NaN
45		NaN	NaN	NaN	NaN	NaN	NaN	NaN	NaN	NaN	NaN	NaN	NaN	NaN	NaN	NaN	NaN	NaN	NaN	NaN	NaN	NaN	NaN	NaN	NaN	NaN	NaN	NaN	NaN	NaN	NaN	NaN	NaN	NaN	NaN	NaN	NaN	NaN	NaN	NaN	NaN	NaN	NaN	NaN	NaN	NaN	NaN	NaN	NaN
46		NaN	NaN	NaN	NaN	NaN	NaN	NaN	NaN	NaN	NaN	NaN	NaN	NaN	NaN	NaN	NaN	NaN	NaN	NaN	NaN	NaN	NaN	NaN	NaN	NaN	NaN	NaN	NaN	NaN	NaN	NaN	NaN	NaN	NaN	NaN	NaN	NaN	NaN	NaN	NaN	NaN	NaN	NaN	NaN	NaN	NaN	NaN	NaN
47		NaN	NaN	NaN	NaN	NaN	NaN	NaN	NaN	NaN	NaN	NaN	NaN	NaN	NaN	NaN	NaN	NaN	NaN	NaN	NaN	NaN	NaN	NaN	NaN	NaN	NaN	NaN	NaN	NaN	NaN	NaN	NaN	NaN	NaN	NaN	NaN	NaN	NaN	NaN	NaN	NaN	NaN	NaN	NaN	NaN	NaN	NaN	NaN
48		3.77598	3.85536	2.58616	4.54033	3.43269	3.18401	0.849165	0.970386	1.53939	1.93953	1.87334	1.57543	1.67204	2.48556	3.01345	2.66731	1.68184	1.44485	0.984155	2.59622	2.28224	2.9469	2.58166	3.27482	3.21891	2.93513	2.45218	2.27568	2.59268	2.34984	2.66482	1.5642	2.44444	1.74834	1.81486	1.22155	1.45417	1.54737	1.21324	1.5876	1.64394	1.50673	1.08836	0.683331	0.762213	0.871603	1.06571	1.36097
49		0	0	0	0.155031	0.155031	0.399636	2.75339	3.04885	2.80425	0.438193	0.142734	0.142734	0	0	0.998033	3.54863	4.0587	3.06066	1.7111	2.84515	5.78221	7.99754	7.10321	4.16615	0.749779	0	0.0439959	0.248918	0.909694	0.865698	0.660776	0.801648	1.36778	1.36778	0.566127	0.41842	1.16442	1.16442	0.746002	0.939263	1.61143	1.61143	0.672163	1.36457	1.75898	1.75898	1.89239	2.59227
50		0.0157678	0.143713	0.143713	0.133201	0	0	0	0.0592119	0.0592119	0.0592119	0	0	0	0	0.0274327	0.0274327	0.0394974	0.0120647	0.0425565	0.0304918	0.0304918	0	0.0293664	0.0648411	0.0648411	0.0354747	0.0258676	0.0348853	0.0348853	0.0377943	0.0287766	0.0287766	0.0345409	0.183034	0.204732	0.672394	0.533011	0.552785	0.0505824	0.505838	0.502837	0.570763	0.106398	0.121808	0.504978	0.504978	0.451097	0.066283
51		0.742447	0.494965	0.211848	0.354877	0.539075	0.445476	0.53502	0.804186	0.730794	0.6428	0.189435	0.144578	0	0.0460135	0.514736	0.894326	0.946143	0.776783	0.577253	0.550763	1.60353	2.86381	3.12566	2.61765	1.17731	0.92007	0.0759441	0.598104	0.623579	0.623579	0.101419	0.438157	0.812528	1.53022	0.921492	2.13392	1.56608	2.20824	0.924169	2.10492	1.76135	1.62918	1.03953	2.24792	2.63338	3.15379	2.11432	2.16967
52		0.92176	0.614507	0.979439	0.853831	0.853831	0.193198	0.193198	0.28706	0.0938614	0.0938614	0	0.167874	0.167874	0.167874	0.231816	0.231816	0.231816	0.211407	0.305582	1.17018	1.15826	1.67221	1.24384	1.0647	0.563222	0.268528	0.262138	0.679498	0.537963	0.693389	0.328505	0.559302	0.948397	1.02959	0.920819	0.98879	0.748476	0.769112	0.248667	0.659262	0.867093	1.54767	1.78325	2.53729	1.77992	1.74871	1.12969	1.42956
53		0.127419	0.0849459	0.0867155	0.121025	0.121025	0.393585	1.6886	3.39654	4.2037	3.22971	2.96609	1.83587	2.5762	2.03557	1.99935	0.903683	0	1.2591	1.2591	1.2591	0.405554	0.405554	0.405554	0	0	0.291548	0.291548	0.291548	0	0.369138	0.369138	0.369138	0.0902577	0.0902577	0.491892	0.401634	0.926355	1.0847	3.02255	3.82233	4.43111	2.7713	3.7427	2.90693	2.97595	1.6541	1.32111	0.974044
54		0.175408	0.116939	0.188051	0.0711125	0.0711125	0.0279409	0.110418	0.110418	0.536731	0.454254	0.454254	0	0	0	0	0	0.0231666	0.0231666	0.0231666	0	0.043237	0.535199	0.564622	0.521385	0.029423	0	0	0.167264	0.194616	0.194616	0.0273521	0	0	0	0.0404593	0.0404593	0.0404593	0	0	0	0.0712729	0.0712729	0.0712729	0	0	0	0.244751	0.244751
55		0.844355	1.22096	1.89238	2.08396	2.11583	1.38931	0.75629	0.066361	0.608844	0.77178	0.77178	0.570912	0.533668	0.825025	0.612713	0.580914	0.466254	0.336952	0.273579	0.257381	0.931154	1.04912	2.38671	2.17399	2.16918	1.12189	1.09127	0.975019	0.75354	0.931379	1.03956	1.09513	1.33042	1.39272	1.29411	0.953768	0.932574	0.893843	0.390618	0.14755	0	0	0.332742	0.68249	0.869154	0.666954	0.317206	0.186145
56		6.9944	4.66293	2.6405	1.41378	3.32001	2.60093	4.19664	2.29041	1.59571	0.57995	0.57995	0.57995	0	3.21387	3.21387	3.21387	0	0	0	0	0	0	0	0.25021	0.873169	0.873169	0.622958	0.982463	0.982463	0.982463	0	0	0	0	0	0	0	0	0	0	0	0	0	0	0	0	0	0
57		1.43263	1.04308	1.31638	1.08945	1.00145	2.30558	1.57743	1.57743	0	0	0	0	0	0	0	0	0	0	0	0	0	0	0	0	0	0	0.735624	2.17062	3.26601	2.84788	1.41289	1.29723	4.76433	10.0399	9.06016	5.27556	0	0	0	0	0	0	0	0	0	0	0	0
58		0	0	0	0.234727	0.234727	0.418555	0.183828	0.183828	0	0.0926499	0.319619	0.319619	0.226969	0	0	0	0	0	0	0	0.0805569	1.16261	1.42783	1.34728	0.490107	0.224882	0.669655	0.444773	0.444773	1.04566	1.04566	1.04566	0	0	0	0	0	0	0	0	0	0	0	0	0	0	0	0
59		0	1.91013	1.91013	1.91013	0	0	0	0	0	0	0	0	0	0	0	0	0	0	0	0	0	0	0	0	0	0	0	0	0	0	0	0	0	0	0	0	0	0	0	0	0	0	0	0	0	0	0	0
60		1.19208	1.14139	0.869337	0.729705	0.677157	1.76085	1.55413	1.51092	1.03884	1.03884	0.797577	0.00964785	0.0329587	0.0233109	0.073167	0.0498561	0.0498561	0	0.403838	0.65526	0.65526	0.251423	0	0.957442	2.08105	2.13537	1.36607	0.444426	0.60886	0.744203	0.753119	1.14327	1.04401	1.31507	0.885329	0.816185	0.473674	0.847856	0.692776	0.946388	1.28689	1.28689	0.940983	0.0471373	0.0471373	0.0612271	0.0861629	0.121893
61		0.127055	0.331582	0.600697	1.31431	1.70234	1.63146	1.27126	1.03017	0.747234	0.39382	0	0	0	0	0	0	0	0	0	0	0	0	0	0.740141	1.60026	3.79684	4.02667	3.86248	1.6659	0.69594	0	0	0	0	0	0	0	0	0	0	0	0	0	0	0.200761	0.200761	0.200761	0
62		3.49289	3.20612	3.55441	2.57349	2.27703	1.29626	1.55069	2.27632	2.05182	2.06324	1.61598	2.2059	1.54002	0.680567	0	0	0	0	0	0	0	0	0	0	0	0	0	0	0.428366	1.16059	2.44653	2.01816	2.97144	2.78084	3.33287	3.18395	2.22135	1.86059	0.324	0.856848	1.21878	2.18632	1.52074	0.96754	0	0	0.793445	0.793445
63		0.708764	0.64512	1.77783	2.13655	2.10857	0.708231	0.632073	0.919381	1.04507	0.835502	0.515742	0.268063	0.112177	0	0	0.260715	0.260715	0.260715	0	0.0556468	0.377735	0.377735	0.387959	0.193075	0.299318	0.233446	0.157893	0.617374	0.714914	0.663264	0.429338	0.556188	0.700968	0.592194	0.482768	0.337989	0.114965	0.723742	1.28017	1.28017	1.65953	1.44267	1.44267	1.35545	1.09486	1.12996	0.225275	0.146295
64		0	0	0	0	0	0	0	0	0	0	0	0.143371	0.184524	0.184524	0.0861252	0.0985688	0.146013	0.101042	0.0941116	0.0919938	0.0919938	0.0813308	0.0360041	0.0360041	0.0531661	0.13965	0.310569	0.347453	0.3216	0.150681	0.0988024	0.0527279	0.145707	0.107535	0.0929787	0	0	0	0	0	0	0	0	0	0.0435864	0.0435864	0.0618943	0.0405001
65		3.0432	2.0288	0.24824	0.53292	3.09192	5.91158	7.19944	6.79844	4.90768	5.65805	3.99094	4.35184	4.67711	4.30885	3.69424	1.9356	3.26501	4.24525	4.7863	4.12656	2.38463	0.928272	0.135951	0.135951	0.148436	0.196205	0.635169	1.3629	1.91993	1.99703	1.12087	0.51607	0.644466	1.28417	2.09113	4.05261	5.67769	5.67218	3.06623	0.801453	0.150323	2.12448	5.09021	5.75303	5.65993	3.61251	4.16998	3.13543
66		6.42442	5.05387	3.24555	1.49323	3.29628	4.00089	5.62089	3.82542	3.61404	2.00481	1.39372	2.02092	2.65752	4.13037	3.44998	3.09163	2.91106	4.29844	5.99296	5.31148	3.68885	2.3241	2.63987	3.46575	3.60901	3.03188	2.02628	1.41987	1.61134	2.35061	3.55757	4.01763	6.21164	5.52757	4.98261	4.01892	4.44382	4.47706	2.91238	2.51901	3.09824	5.93692	5.75209	5.28215	3.37453	4.19322	4.32242	3.98777
67		4.23587	3.82624	3.06343	3.75877	5.21615	4.75926	5.94852	4.6749	6.02689	4.27649	3.93738	3.67853	4.19142	3.67841	1.92898	0.736232	0.53593	0.881218	1.80849	2.32344	2.36326	1.28055	1.71423	1.39952	1.46887	0.855442	1.30549	1.55216	1.77356	1.55107	1.34542	1.58775	2.79018	4.05159	4.21909	3.93023	5.56707	5.28008	4.69297	1.83838	2.07431	3.32151	5.22452	4.64467	5.25209	2.582	2.25818	1.53036
68		2.4752	1.65014	0.887056	0.511917	0.511917	0.511917	0.0911948	0.210396	0.537716	0.498593	0.658805	0.833846	0.928676	1.23071	0.78311	0.873746	0.56182	1.40261	1.45995	1.78865	2.20755	1.91268	1.47207	0.95843	0.95843	0.800818	0.232292	0.232292	0.376961	0.231408	0.478237	0.599339	0.962097	1.67703	2.23919	1.94263	1.25702	0.671857	1.34612	1.29733	1.05458	0.227378	0.198002	0.813893	1.32762	1.4966	0.880704	0.366973
69		3.02645	3.476	5.29361	5.28473	5.1238	3.74313	3.9913	3.56725	3.43103	3.03371	2.86047	2.72435	2.06982	3.82323	2.9471	3.57112	2.03477	4.39828	3.54375	3.96967	2.60574	3.51044	3.53608	3.85916	2.88866	2.64556	2.87789	2.68064	2.96274	3.11451	4.22299	3.2638	2.24458	1.96425	3.44576	3.29416	3.27998	2.43589	3.72962	4.15973	3.51328	5.43276	5.64404	5.59465	3.11496	2.86682	3.28509	3.13245
70		0	1.23424	1.23424	1.23424	0	0	1.56252	2.69585	2.69585	1.13334	0.484096	0.907898	1.73776	1.71825	1.42619	1.09753	1.22614	1.0944	0.688775	0.0955766	0.2162	0.254875	0.254875	0.134252	0	0	0.922682	3.38619	5.08496	4.16228	2.38637	0.687595	0.687595	0.510893	1.52155	1.52155	1.01065	0	0	0.506156	1.71551	2.95093	3.18889	2.0674	0.831978	0.0878659	0.965184	1.19409
71		1.68822	1.25468	0.909626	0.393932	0.343329	0.312017	0.521386	0.442788	0.467334	0.325198	0.325198	0.160648	0.0934133	0.270096	0.347005	0.347005	0.170322	0.248745	0.248745	0.248745	0.166641	0.38986	0.658538	0.79457	0.995913	1.41783	1.93422	1.59637	1.49448	0.92486	1.04844	0.459726	0.210292	0.257392	0.825614	1.11105	0.853656	0.285433	0	0.384648	0.638095	0.638095	0.253447	0.0818732	0.0818732	0.0818732	0.0378716	0.0378716
72		0.581346	0.526279	0.835402	1.03294	0.894223	0.495882	0.0354976	0.119931	0.218196	0.331799	0.563318	0.635905	0.847522	0.53157	0.558744	0.477916	0.477916	0.474929	0.758993	1.07085	0.878268	0.379797	0.30066	0.262704	0.29413	0.203941	0.40426	1.06097	0.986865	0.974007	0.255883	0.64948	0.567027	1.28152	1.5552	1.53531	0.95208	0.216381	0.354443	0.475141	0.694263	0.601752	0.566947	0.465101	0.45751	0.240349	0.353971	0.445069
73		0.708366	1.97018	1.79626	1.49794	0	0.226227	0.226227	0.226227	0	0.0668312	0.158594	0.439252	0.37242	0.280658	0	0	0	0	0.0958518	0.0958518	0.752039	0.656187	0.751576	0.111739	0.800188	0.675785	0.659435	0.494051	0.289403	0.289403	0	0	0	0	0.256557	0.666376	0.761219	0.504662	0.0948429	0.218725	0.218725	0.218725	0	0	0.579594	0.579594	0.841796	0.262202
74		0.788323	0.854903	0.329354	0.355108	0.266634	0.584196	1.0132	0.772319	0.612051	2.37956	2.56614	2.40885	0.480934	0.294348	0.684617	1.01136	1.01136	1.34136	0.817238	0.976083	0.255814	0.158845	0	0.105326	0.232792	0.439101	1.14507	1.46398	3.00973	2.32568	1.87929	1.17909	1.05185	1.05185	0.36064	0.36064	0.36064	1.13199	1.7424	1.7424	0.610411	0	0.0673207	0.726278	0.814378	0.854944	1.62862	1.54052
75		0.612152	0.408101	0	0	0	0	0	0	0	0	0	0	0	0	0.170678	0.170678	0.170678	0	0	0.047894	0.100924	0.647187	0.818568	0.845365	0.544418	1.86545	1.9104	2.24801	1.07717	1.62302	1.0401	1.53582	0.957834	0.957834	0.292494	0.494844	0.494844	0.295005	0	0	0	0	0.184189	0.712215	0.712215	2.04062	1.57387	1.57387
76		1.28527	0.856849	0	1.72566	1.72566	1.72566	0	0	0	0	0	0	0	0	0.211313	0.211313	0.211313	0	0	0	0	0	4.20606	10.3348	10.3348	6.12875	1.71548	1.71548	1.71548	3.76652	3.76652	3.76652	0	0	0	0	0	0	0	0	0	0	0	0	0	0	0.0984864	0.0984864
77		0	0	0	0	0	0	0	0	0	0	0	0	0	0	0	0	0	0	0	0	0	0	0	0	0	0	0	0	0	0	0	0	0	0	0	0	0	0	0	0	0	0	0	0	0	0	0	0
78		0	0	0	0	0	0	0.137875	0.647507	0.647507	0.557799	0.0560896	0.131668	0.0835016	0.0755782	0.427551	1.68848	2.64372	2.45614	1.19716	0.259246	0.0693654	0.11752	0.100195	0.0500974	0.057383	0.109874	0.129417	0.123866	0.643598	0.624056	0.901659	0.329436	0.454553	0.646765	1.63271	1.5076	1.0582	0.0722467	0.0722467	0.23285	0.374293	0.374293	0.141444	0	0.0853458	0.217107	0.494664	0.409318
79		1.80081	2.27339	2.03053	1.76586	1.00583	1.19178	1.19178	1.57015	0.691201	1.26337	1.21512	1.53582	1.65027	1.23429	1.3006	0.773081	0.927969	0.540951	0.381847	0.0484535	0.354487	0.354487	1.20152	1.38233	2.17744	1.33438	1.02283	1.18172	1.84014	2.29591	1.63812	0.927271	1.09729	0.995768	1.37729	1.59395	2.10945	2.17472	1.28643	0.760738	1.23991	1.28885	1.10435	0.607758	0.659853	1.29337	1.04107	0.968436
80		0.978506	1.05465	1.18745	0.953981	0.551665	0.717695	0.674346	0.78178	0.395888	0.241619	0.231686	0.547538	0.912609	0.870946	0.658171	0.593935	0.871311	1.08571	1.12711	0.991473	0.844795	0.652134	0.73683	0.722135	0.80137	0.876084	0.810882	0.572523	0.85543	0.991758	1.25238	0.707541	0.954681	0.962426	1.21959	0.969591	0.720741	0.36853	0.204602	0.432336	0.539577	0.896434	0.843988	0.959786	0.488434	0.471491	0.395847	0.50312
81		1.71125	1.5064	0.882368	0.740026	0.980292	1.41803	1.67091	1.45024	0.952461	1.11693	0.809906	1.19481	0.649021	0.970678	0.703944	1.6905	1.34454	1.61698	0.794551	1.80597	1.27527	1.19772	0.87979	0.87979	0.971095	0.654794	1.03813	1.38389	0.983079	1.13592	2.13776	2.48981	2.27475	0.948394	1.63173	2.45379	2.33292	1.48568	0.771576	1.30415	1.08579	0.863909	0.540288	1.36909	1.35513	1.88377	1.4277	1.54523
82		5.29881	4.91726	6.17424	6.37136	6.23007	6.20005	5.41446	4.5027	2.50517	2.52112	3.58635	4.78358	4.77767	5.10066	5.7225	5.88238	6.3042	4.26741	3.82761	3.68224	4.18856	4.81683	3.86404	4.75968	4.38531	6.25057	6.414	5.80644	4.05881	3.96602	3.53791	4.50407	4.84228	6.37649	5.94032	4.65739	4.93576	4.71651	5.97644	4.53339	4.71473	3.53959	4.99007	4.276	4.55097	2.6991	2.71338	2.0497
83		4.13918	3.02479	2.03277	0.707594	2.07496	2.29168	3.5632	3.20267	3.07381	3.02983	2.84535	3.51499	2.70391	3.22752	2.75469	3.23743	1.73799	2.85792	2.46561	2.35375	0.718526	0.349335	1.02602	1.02921	0.923409	0.329109	0.335963	0.245321	0.250244	0.558297	0.838843	0.985825	1.08188	0.801337	1.13205	1.43664	3.71657	4.42768	3.94572	1.8421	1.07316	2.07434	3.09924	4.37953	3.62861	3.23732	2.30233	1.98923
84		1.95074	1.30049	1.01616	0	0	0	0	0	0	0.118453	0.226935	0.978759	1.27953	1.76737	1.40375	1.17898	1.27306	2.64069	4.44233	4.78682	3.03099	2.50377	1.73842	4.13447	3.45784	3.18829	0.792239	0	0	1.40333	2.09556	2.56601	1.80932	2.77174	2.90296	4.02841	4.49044	4.50246	3.8687	2.19066	3.24121	2.10286	4.77485	3.52314	3.90456	2.22332	4.1183	3.73688
85		1.16345	0.775635	0.483574	0	0	0	0	0	0.0425561	0.172132	0.243217	0.736446	1.22602	1.464	1.55379	1.57384	1.76953	1.28231	1.13285	0.827568	1.02881	0.978738	1.13583	1.10027	0.839846	0.971445	0.667413	0.488166	0.357254	0.831276	1.41749	1.56373	1.79089	1.9548	2.26569	3.25348	4.18276	5.23928	3.5503	2.92939	2.39379	2.5512	2.2153	1.89692	3.2207	3.87011	3.08718	1.60599
86		0	0	0	0	0	0.116261	0.116261	0.116261	0	0	0	0	0	0	0	0	0	0	0	0.364616	0.364616	0.364616	0	0	0	0	0	0.0194615	0.477946	0.606723	0.695064	0.460304	0.55996	0.706571	0.71489	0.586764	0.902163	0.67012	0.569812	0.305359	0.305359	0.305359	0	0	0	0	0	0
87		6.66114	6.07641	6.71354	5.74692	5.89775	8.52379	6.01995	4.72523	2.58768	3.29076	3.28057	4.28915	4.38246	6.36467	5.72401	4.62064	4.08645	4.4668	5.01443	4.64157	4.27429	5.73721	4.01138	3.32043	1.85894	3.11265	3.07845	2.8967	2.52414	3.06696	3.07442	2.13829	2.0747	1.90768	2.65476	2.93422	3.662	4.68976	4.67414	5.25365	4.12122	3.74707	2.76317	4.24266	5.05438	4.84757	2.4192	1.61769
88		1.35644	1.07044	1.68048	1.17309	3.88149	3.34037	3.08498	0.246559	0	0	0	0	0	0	0	0	0	0	0	0.162816	0.354208	0.354208	0.763232	0.995969	1.33436	0.762516	0.506191	0.167803	0.167803	0.173293	0.453435	0.846499	0.921905	1.67975	2.06287	1.9088	1.09703	0.320841	0.288725	0.0625167	0.0625167	0	0	0	0	0	0	0
89		3.29914	2.56081	2.85757	1.36781	1.06263	0.23606	0.23606	0.96289	0.783045	0.815445	0.376186	0.436015	0.499256	0.371681	0.495936	1.29373	1.07752	1.09527	0.514478	0.647598	0.713217	1.07379	1.4006	1.88678	1.82867	2.07458	1.82799	1.90304	1.23127	0.864908	0.581331	0.671694	1.9463	1.54425	1.53068	0.0767984	0.509303	1.4613	3.73758	3.30507	2.59317	0.751107	1.56065	1.51878	1.41505	0.996489	0.987681	0.657209
90		2.0092	3.07992	3.64975	3.01847	2.58465	2.76865	3.08606	1.77942	0.716576	0.47462	0.727579	1.6405	1.78546	2.03029	1.27484	0.655257	0.484022	0.639328	1.58994	2.23434	3.08581	2.85755	2.31105	1.81693	1.09458	1.39027	1.74861	2.07492	2.90256	2.74211	3.1255	1.80915	1.75483	1.94407	2.70427	2.37177	1.8674	1.557	1.36782	1.86655	1.80438	1.96814	1.3609	0.741849	0.61104	0.60153	0.841177	1.03287
91		2.89545	2.54249	2.24352	1.08659	0.478114	0.322574	0.211054	0.58619	0.928392	0.775958	0.463646	0.407704	1.06157	1.61483	2.4126	1.84951	1.80985	0.67092	0.653303	0.769855	1.35556	1.36337	0.833857	0.626273	0.929866	0.762691	0.384568	0.414034	0.746781	1.55837	2.29339	2.3088	1.60834	0.459284	0.217676	0.32901	0.420602	0.314057	0.0915915	0.0462392	0.0462392	0.203879	0.197045	0.478512	0.453294	0.413888	0.132421	0.297034
92		1.60709	1.5291	1.54	1.32683	1.09888	2.3168	2.14356	2.18279	1.12524	1.22858	0.959613	0.418186	0.0492817	0.366482	0.970022	1.10598	1.23846	0.619484	0.449689	0	0.163982	0.163982	0.195599	0.370118	0.642423	0.74541	0.48338	0.494714	0.405849	0.708284	0.451363	0.529265	0.290894	0.400467	1.10645	1.46998	2.10336	1.6242	1.13422	1.20587	1.03518	1.31761	0.856139	0.676363	0.512127	0.181489	0.181489	0.0492257
93		0.831889	0.942668	0.804892	0.621688	1.0536	1.0121	1.38191	0.746384	0.933517	1.45941	1.35055	1.08438	0.345585	0.654996	0.766478	0.496492	0.567735	0.764304	0.879479	0.59697	0.660846	0.909817	0.801444	0.614616	0.358604	0.605542	0.420444	0.312309	0.220186	0.301255	0.339904	0.212526	0.19815	0.235827	0.143018	0.23612	0.691036	0.885773	0.828979	0.330165	0.365628	0.532405	0.64345	0.61338	0.508999	0.365526	0.340877	0.277398
94		0.471797	0.899158	1.75525	1.66563	1.60813	2.94369	4.79428	4.98951	5.01903	3.60826	3.5272	1.30602	0.641288	0	0	0	0	0	0	0	0	0	0.214921	0.445903	0.883585	1.30199	1.39519	0.957505	0.324179	0.935098	0.935098	1.49117	0.797428	1.51715	0.961074	1.39212	2.68985	3.26503	3.09896	1.18918	0.784131	0.277802	0.170138	0	0	0	0	0
95		0.0634693	0.0650229	0.0401743	0.480586	0.889073	0.871609	0.543618	0.318381	0.318381	0.247632	0.310589	0.404721	1.1942	0.925285	0.831154	0	0.170365	0.170365	0.215906	0.0916978	0.159649	0.114108	0.0679509	0.0846311	0.109316	0.434821	0.451102	0.426417	0.100913	0.0829756	0.143432	0.143432	0.0604568	0.208736	0.62727	0.808967	0.709918	0.291384	0.109687	0	0	0	0	0	0.456213	0.456213	0.456213	0
96		0.14988	1.15441	2.2688	2.66064	1.69067	0.576281	0.182967	0.776249	0.888865	0.790425	0.291865	0.179249	0.179249	0	0	0	0	0	0	0	0.187691	0.187691	0.456494	0.411991	0.462696	0.395061	0.955312	1.76397	1.75583	1.43359	2.35071	2.22763	2.81746	3.41959	3.43658	2.6655	0.286879	0.738013	0.822844	0.822844	0.284778	0	0	0.0682746	0.0682746	0.214574	0.146299	0.146299
97		1.0628	1.06738	0.93053	1.79552	2.57616	3.15544	2.61666	2.68941	1.87208	1.63122	0.504998	0.613529	0.907003	1.14026	0.796544	0.731223	0.411948	0.425053	0.551056	0.7561	0.712448	0.612028	0.499604	0.40391	0.676774	0.741287	0.872097	0.882601	0.829062	0.833949	0.800482	1.29058	1.03309	0.946036	0.72761	1.42101	1.87651	2.04899	1.6431	1.2417	1.04398	0.901863	0.525572	0.233121	0.216502	0.348965	0.800751	0.884213
98		1.9138	2.85051	3.1714	2.66246	1.90202	1.97158	1.50251	1.05932	1.37784	1.29922	1.13715	0.923758	0.70451	0.787385	0.988233	1.31639	1.66768	0.486746	0.579548	1.10311	1.16276	1.18183	0.510393	0.746358	1.05963	0.995971	0.806177	0.725887	0.684207	0.574222	0.372538	1.28069	1.80804	2.83277	2.3543	1.85737	1.14304	1.00672	1.49163	1.01703	0.83125	0.670446	1.0092	1.06879	0.964457	1.0143	0.817472	0.707394
99		1.06415	2.25078	2.35346	3.23144	3.05693	3.59347	3.21738	3.36689	2.76498	1.80574	0.634198	0.733831	0.586557	0.558805	0.987931	1.14026	1.24203	0.26364	1.2497	1.32675	1.6842	1.00934	1.35578	1.39111	1.08557	1.00124	1.03627	0.950136	1.03635	0.979032	1.08979	0.662941	0.492147	0.744946	0.610826	0.809819	0.756654	0.900536	0.501838	0.211249	0.445156	0.539211	0.519411	0.471948	0.72548	0.72548	0.347587	0.217961
100		4.93959	5.93901	3.61183	3.75037	1.84924	3.5652	3.57302	2.8282	0.873533	0	0	0	0	0	0	0	1.28832	3.96202	3.96202	2.6737	0	1.49185	2.0139	2.75199	1.26014	1.56781	1.3154	1.3154	0.485688	0	0	0	0	0.0581374	0.294998	0.496233	0.438096	0.386758	1.18188	1.97152	1.786	1.09177	1.11991	1.11991	0.817776	0.177432	0.288905	0.288905
101		0.174199	0.494247	1.84086	3.6608	4.871	7.16026	5.30667	3.71836	0	0	0	0	0	0.290056	0.290056	0.290056	0.00536105	0.208094	0.208094	0.295279	0.178907	0.225679	0.425945	0.549305	0.502534	0.443465	0.233743	0.233743	0	0.0571806	0.157013	0.157013	0.26953	0.266524	0.730329	0.560631	1.07828	0.710817	0.710817	0.0963413	0	0	0.463593	0.581536	0.581536	0.117943	0	0.162063
102		5.54939	3.6996	2.89729	0	1.1229	1.1229	1.1229	2.48623	3.84523	3.84523	1.359	0	0	0	0	1.39159	1.39159	3.07817	1.68658	1.68658	0	0	0	0	0.725827	0.725827	0.725827	1.59259	2.04658	3.32025	2.09807	3.29718	2.63988	6.46537	5.25434	5.55919	4.44988	4.00782	3.08659	0.392679	0.751562	0.751562	0.358883	0.118447	0.118447	0.118447	0.243322	0.401689
103		NaN	NaN	NaN	NaN	NaN	NaN	NaN	NaN	NaN	NaN	NaN	NaN	NaN	NaN	NaN	NaN	NaN	NaN	NaN	NaN	NaN	NaN	NaN	NaN	NaN	NaN	NaN	NaN	NaN	NaN	NaN	NaN	NaN	NaN	NaN	NaN	NaN	NaN	NaN	NaN	NaN	NaN	NaN	NaN	NaN	NaN	NaN	NaN
104		0.460964	0.81163	1.01869	2.70819	3.023	3.39305	2.36489	2.12287	1.72734	1.01638	0.50567	0.324089	0.0664153	0	0	0	0	0.229736	0.396931	0.396931	0.167195	0	0	0	0	0	0.111406	0.241902	0.299161	0.681903	0.551407	0.494148	0.307041	0.307041	0.476962	0.225898	0.225898	0.599055	0.543079	0.543079	0	0.377725	0.377725	0.53664	0.199928	0.395917	0.237002	0.195989
105		2.51287	3.22075	3.42619	5.13879	3.76422	3.31433	0.737168	0.652739	0.645546	0.773846	0.935324	1.53472	0.847374	0.647366	0.0479728	0.0479728	0	0	0	0	0	0.13176	0.176722	0.248273	0.116513	0.071551	0.204555	0.241064	0.434929	0.481265	0.874539	1.09828	1.39864	1.15966	1.27721	0.928506	0.937692	0.402526	0.548016	0.517878	0.571173	0.223146	0.0532948	0.05305	0.128171	0.128171	0.0751211	0.156205
106		0.65265	0.954404	2.33562	3.07284	3.24873	2.23961	1.56634	1.05967	1.10149	0.993523	1.99701	3.89741	3.80859	2.61658	0	0.340451	0.984989	0.984989	0.644539	0	0.104029	0.104029	0.582495	0.478466	1.43713	0.958666	1.03147	0.0728009	0.0728009	0.0161054	0.216504	0.862329	0.93921	0.777311	0.295406	0.994633	0.956133	1.45483	0.662618	0.683467	0.0208495	1.22959	1.20874	1.64971	1.05964	1.20073	0.935194	0.373128
107		2.38624	2.27369	1.44264	2.10304	2.02417	4.03938	3.53812	4.47962	5.27863	5.37331	5.24062	5.20426	4.92348	3.73764	1.40895	2.64887	3.99551	4.30738	3.35321	3.10758	3.1193	2.31247	1.04314	0.83138	0.954187	1.45673	0.684007	0.5612	0.143467	0.250019	0.250019	0.148072	0.0415198	0.413916	0.52471	2.44045	3.08906	4.50326	4.08806	3.11623	1.54971	0.527818	0.755774	4.29448	4.31151	5.61042	3.73131	5.92551
108		6.89813	4.59875	2.83226	0.835742	0.927294	1.43168	1.41142	1.60603	2.15631	1.49104	1.30744	1.14492	1.91545	2.18544	1.2933	2.71853	3.05043	3.66769	1.86431	3.86605	3.87109	3.3285	0.6223	0.74895	0.74895	1.02531	0.316247	0.316247	0.0398902	0.166781	0.166781	0.458102	0.691546	1.45304	1.16172	1.17056	1.4913	1.91409	1.84609	0.763848	0.341066	0	0.201167	3.64295	4.84352	5.54881	2.37776	2.70653
109		0.416103	0.277402	0.32038	0.397398	0.515717	0.441955	0.511711	0.602641	0.706154	1.47999	1.3042	1.41923	0.612279	0.650987	1.11144	1.04719	1.78955	1.06247	1.03953	0.224992	0.173096	0.0948577	0.198339	0.339023	0.374805	0.271324	0.162006	0.0313652	0.0759713	0.108962	0.108962	0.064356	0.0454687	0.334948	0.422385	1.00796	0.71848	0.713731	0.0826883	0.151971	0.0692825	0.0692825	0.220452	0.728039	1.52002	1.29957	0.832819	0.265553
110		1.06191	0.753477	0.170158	0.418608	0.53666	0.580517	0.318551	0.35741	0.316409	0.397181	0.248246	0.134288	0.109549	0.0560329	0.467875	0.460122	0.47197	0.307561	0.375962	0.604272	0.35684	0.240158	0	0	0	0	0	0	0.0239898	0.121133	0.121133	0.119583	0.0224394	0.109254	0.129495	0.16657	0.314746	0.592306	0.944374	1.05579	0.951957	0.651757	0.322935	0.99824	0.909298	1.46244	0.570728	0.641054
111		1.58459	1.16417	0.436098	0.107781	0.129287	0.376643	0.580896	0.634034	0.386678	0.182424	0	0.248462	0.330562	0.800189	0.610378	0.821476	0.651092	0.592441	0.696055	0.492806	0.492806	0.0959945	0	0	0	0	0.373661	0.696332	1.43933	1.81801	1.49534	1.03462	0.505504	0.585824	0.688954	0.991104	0.910784	1.22401	0.698637	0.698637	0.263474	0.416834	0.416834	0.590489	2.30843	2.41557	1.28574	1.27604
112		5.09512	5.26177	5.49136	3.50884	1.92849	1.59993	3.15412	5.09447	6.57722	5.73779	5.30433	5.48825	6.19285	6.51469	5.53632	5.62164	4.39104	4.79514	3.79228	7.05733	7.50484	8.39177	6.74374	5.78211	4.32745	3.12708	3.12114	3.8232	2.91885	2.05338	1.85588	2.96779	3.27014	2.18842	0.849288	1.12779	1.58163	5.45575	9.49098	12.0079	9.05218	4.56392	3.94419	3.10694	5.72517	5.06225	6.54505	6.36811
113		2.64522	2.48931	2.00906	1.72919	1.32871	1.74748	1.64893	1.8152	2.3601	2.62259	2.3769	2.46797	3.17329	3.83597	2.95723	1.68234	0.773731	0.191423	0.820513	1.97672	2.33589	2.19836	1.29517	1.9598	1.46824	1.50592	0.290707	0.290707	0	0.488576	1.14963	1.14963	0.798829	0.425732	0.970294	1.45731	2.50681	4.09711	3.91906	3.01963	1.1215	1.4277	1.40021	2.30856	2.10571	2.06684	1.06312	1.59304
114		0.528529	0.417274	0.56294	0.392106	0.614856	0.391549	0.391549	0.103877	0	0.0150593	0.176198	0.361838	0.384301	0.376978	0.272078	0.364063	0.253091	0.245617	0.189361	0.204477	0.131211	0.0579603	0	0	0.114363	0.15646	0.296576	0.182213	0.235606	0.204956	0.204956	0.109466	0	0.357824	0.500615	1.28796	1.1976	1.0548	0.26746	0.641371	0.748591	0.95053	0.372848	0.265629	0.262019	0.19833	0.19833	0.180255
115		0.399424	1.19437	1.91321	1.87431	1.05597	0.556848	1.85899	3.02083	3.4321	3.76878	3.55385	3.48032	1.95287	2.18401	1.86556	3.23913	2.28968	3.25396	2.23833	2.95776	1.82724	2.10068	1.95219	3.18299	3.11941	2.95218	1.59927	2.31472	1.4595	1.90319	0.526421	0.942196	1.72778	1.89574	1.693	0.463719	1.02558	1.23861	1.26931	0.934364	1.16202	1.49609	1.60837	0.954657	0.826005	0.236123	0.236123	0.0731182
116		0.226648	0.415215	0.38663	0.38663	0.412437	0.289923	0.289923	0.104119	0.104119	0.366464	0.399785	0.475181	0.212837	0.149102	0.750803	0.839858	0.935417	0.25832	0.242458	0.515919	0.583719	0.782831	0.635363	0.839765	0.882044	0.865264	0.593061	0.278477	0.106412	0.106412	0.346589	0.707943	0.99242	1.05405	1.15716	2.18179	2.75741	3.13475	2.67922	1.93452	1.0437	0.647032	0.855048	0.822872	0.885048	1.13562	1.34778	0.8287
117		1.62547	2.37483	2.89692	3.58016	2.83598	2.48716	1.2177	0.960324	1.68674	1.601	1.84441	1.10833	1.16061	0.996553	1.58557	1.98784	1.74171	1.73462	1.36651	2.40954	3.50081	3.69257	3.01909	1.59156	1.28528	1.65742	1.84934	1.52959	0.955792	0.514296	0.958824	0.998802	0.839098	1.91776	3.55196	4.39412	5.04538	4.35501	3.89141	2.98811	2.82062	2.44205	1.52762	1.23846	2.61761	3.25886	2.55451	1.38608
118		0.792254	0.907109	0.969031	1.11234	1.62417	2.86249	2.30185	2.5407	2.31949	3.98124	3.28438	3.31099	1.73489	2.0671	1.90108	2.11468	3.10176	2.26173	1.86122	0.612729	0.374091	1.53049	1.63356	1.5882	0.4318	0.738569	1.332	1.332	0.920262	0.172684	0.272399	0.0997147	0.888504	1.11383	1.87691	1.08813	1.06462	0.953065	0.953065	0.835093	0.739447	0.739447	0.86256	0.90003	1.27167	1.46706	1.0581	1.0181
119		0.801632	1.19296	2.14561	2.21998	2.6995	1.78398	1.85904	1.14623	1.39539	1.78622	1.5131	1.03737	0.379019	0.564001	0.940519	0.713642	0.580292	0.203774	0.401199	0.448993	0.842266	1.40014	1.70569	1.69531	0.940012	0.382896	0.302224	0.302224	0.636808	1.27348	1.40391	2.09185	1.75193	1.98987	2.0642	1.46524	1.33779	0.240924	0.594682	0.395959	0.481994	0.388378	0.767953	0.822222	0.86387	1.13216	1.20651	1.22337
120		0.0349141	0.0327445	0.00946848	1.53272	3.04328	4.58373	4.21542	3.80092	2.26048	1.34642	1.15624	1.52687	1.28599	0.370633	0	0	0	0	0	0.8522	0.897859	0.910249	0.0580497	0.0123901	0	0	0.0177024	0.0177024	0.0177024	0	0.0253961	0.0584522	0.0584522	1.16096	2.77655	2.84366	3.25688	1.96902	3.47556	1.93444	1.57365	0.0326533	0.582903	0.613686	0.591984	0.0417343	0.0264966	0.549897
121		0.326951	0.257928	0.257928	0.855207	2.09966	2.33201	5.05686	3.77246	3.68814	1.32367	1.58743	1.50558	0.798721	1.54594	1.72458	1.53709	0.600917	0.958835	0.677566	0.786588	0.462595	0.922749	0.803287	1.20371	0.806242	1.06627	1.1439	0.469898	1.37527	1.30419	1.08137	0.808134	1.77182	2.41893	1.78679	1.79772	2.70412	2.70412	1.5535	0.037857	1.2447	1.2447	1.20685	0.116605	0.116605	0.116605	0	0.636958
122		0.722597	0.61368	0.3255	0.3255	1.12322	1.42662	1.70053	1.10323	0.651354	0.377448	0.0450772	0	0	0	0.103582	0.103582	0.103582	0	0	0	0	0	0	0	0	0.189257	0.189257	0.28918	0.0999229	0.946539	1.93155	1.96218	1.11556	0.0306298	0	0	0	0	0	0	0	0	0	0	0	0	0	0
123		0.0515813	0.0479305	0.0479305	0.0365664	0.0230234	0.40113	0.476073	0.588801	0.257194	0.176075	0.123839	0.129675	0.112828	0.0523356	0.0179385	0.0179385	0.0881247	0.0701863	0.146886	0.204817	0.33663	0.37354	0.276065	0.144252	0.0306425	0	0.039145	0.039145	0.068533	0.0807645	0.0807645	0.0513765	0.0744488	0.171417	0.218009	0.14356	0.066155	0.0195626	0.14381	0.227708	0.297836	0.18549	0.0820298	0.0491793	0.0372776	0.0372776	0.117136	0.117136
124		1.79635	1.44892	1.89318	2.17067	2.39372	2.98278	2.65354	2.22658	2.27018	3.71913	3.67169	3.29642	1.54703	1.54703	0.78892	1.06732	1.06732	0.969432	0.484126	0.975234	1.07202	1.25698	1.38536	1.1376	1.09772	0.572055	0.602697	0.31654	0.299089	0.378331	0.430587	0.842391	0.540427	0.896876	0.495439	0.663469	0.254764	0.328878	0.25743	0.25743	0.429025	0.685259	0.685259	0.832485	0.593434	0.593434	0.494236	0.58385
125		0.0678668	0.202325	0.216036	0.372618	0.741032	1.54105	1.78722	1.59828	1.87235	1.38847	1.05053	0.49251	0.49251	0	0.072508	0.072508	0.153866	0.128024	0.190202	1.02087	1.61168	1.5495	0.713115	0.0756413	0.0756413	0	0	0	0	0.0148958	0.0148958	0.0148958	0.337456	0.626966	0.752993	0.415537	0.171254	0.347058	1.74762	1.7024	1.64342	0.456623	0.812639	0.759342	0.545568	1.04664	0.940976	0.981081
126		0	0	0	0	0	0	0	0	0	0	0	0	0	0	0	0.020946	0.020946	0.020946	0	0.103707	0.103707	0.103707	0	0.046288	0.046288	0.0734152	0.0271272	0.0485732	0.0820157	0.0820157	0.0605697	0	0	0.0245033	0.0245033	0.192675	0.168172	0.168172	0	0	0	0	0	0	0	0	0	0
127		3.07636	4.05802	6.12069	5.52672	4.74102	2.0565	2.39416	2.42527	2.46326	2.07171	1.44942	1.66271	1.67234	1.13351	1.13451	1.41385	2.15845	1.41264	0.835997	0.838942	1.27179	1.83841	1.69398	1.54953	2.30778	2.4811	2.83975	2.70977	2.36436	2.5345	2.12654	4.27743	6.72004	8.74023	7.49266	7.95008	5.9685	5.1802	2.05276	1.93589	2.01511	2.34547	2.28564	2.25828	2.34632	2.3414	2.43647	2.34019
128		2.34745	2.62023	2.51714	2.35747	1.66051	1.82604	2.04648	1.89463	1.64653	1.05483	1.52008	1.48193	1.23853	1.35924	1.81922	2.07769	1.64861	1.1486	1.04305	1.03632	1.62864	1.95595	1.67672	1.0855	0.983219	2.19545	2.7142	3.22169	2.11741	2.07836	1.90564	2.31325	1.7935	1.45038	0.913975	1.5217	1.68781	2.13189	1.73832	2.01177	2.1768	1.86357	0.96367	0.707743	0.473001	1.39004	1.1757	1.73978
129		1.25225	2.18725	1.96183	1.91357	1.00384	0.704156	0.603061	0.483598	1.04007	1.22345	0.900227	1.02408	0.830901	0.830901	0.35176	0.390671	0.538113	0.949165	1.34964	1.20219	0.680131	0.502639	1.02244	1.3719	1.19743	1.91547	1.69995	2.47764	1.88206	2.48545	2.46801	2.97903	3.0687	2.91314	2.09102	1.46069	1.26492	2.29049	2.16809	1.96404	1.10434	0.939895	1.18127	1.04015	1.53775	0.939006	1.43413	1.29064
130		0.610136	0.470833	1.63551	1.56803	1.60765	0.42107	0.661295	0.557604	0.413696	0	0	0	0	0	0	0	0.145251	0.638004	0.694229	0.67275	0.179997	0.123772	0	0	0	0	0.241737	0.241737	0.241737	0	0.0216438	0.16666	0.240268	0.70243	2.7107	2.71843	2.35518	0.431651	2.04191	1.92135	1.69159	0.183062	0.343929	0.343929	0.256946	0.0960786	0.0960786	0
131		2.42053	2.14418	2.59834	2.18286	1.9887	1.18282	1.63873	3.37803	3.44675	3.63465	2.29582	2.71983	3.89886	3.47977	3.44062	1.71103	2.07628	2.12613	2.28629	2.50497	2.01968	2.39913	2.11768	2.47041	2.67334	2.68142	1.95864	1.35613	1.57307	1.75779	2.3939	1.99026	1.73406	2.57764	2.93106	2.60867	1.50329	1.94654	2.41028	2.40556	1.6399	1.78587	1.47664	1.58655	0.986697	1.6	1.85531	1.85191
132		0.40943	0.905618	0.672443	0.632664	0	0	0.0160521	0.0160521	0.0160521	0	0	0	0.240015	0.240015	0.240015	0.10471	0.301843	0.579285	0.538883	0.567116	0.289674	0.392704	0.326178	0.326178	0.181197	0.217321	0.217321	0.194965	0	0	0	0	0.0748777	0.0748777	0.0748777	0	0	0.0197617	0.214664	0.248799	0.26151	0.0666081	0.487242	0.527204	1.09144	0.714367	0.641932	0.351103
133		0.805618	1.09148	0.677912	1.20084	1.23711	2.36897	1.72253	1.13185	0	0	0	0	0.0505789	0.0505789	0.0505789	0	0	0	0	0.0439109	0.0439109	0.0439109	0.328412	0.753317	1.01191	1.31139	1.62657	2.52524	2.55352	1.81344	0.840577	1.23827	2.89371	5.34674	4.34779	2.69235	0.0549255	0	0.0562681	0.0766983	0.141493	0.0852247	0.0647946	0	0	0	0	0
134		1.30685	0.871233	0.710688	0	0	0	0.0241447	0.0241447	0.0241447	0	0	0.0359245	0.0359245	0.0359245	0	0	0.0144138	0.0144138	0.0144138	0	0.245347	0.629077	1.87629	1.79744	1.54674	0.444548	0.431903	0.348356	0.329569	0.754744	1.6669	1.54067	0.961639	1.58226	1.58226	1.63058	0.117539	0.117539	0.0692244	0	0	0	0.0601238	0.0601238	0.0601238	0	0.35787	0.802892
135		0.0697678	0.315502	0.586999	0.964296	0.732242	1.01622	1.03473	1.81876	2.00715	2.48705	1.85111	1.1961	0.273883	0.0888528	0.110178	0.110178	0.316191	0.206012	0.360114	0.402058	0.569927	0.879102	0.658857	0.756026	1.16186	1.25793	1.92631	1.0572	0.95198	0.113628	0.146087	0.420412	0.32535	0.606494	0.649644	0.981178	0.776097	0.587118	0.735706	1.37182	1.40478	1.01854	0.273908	0.767979	2.32547	2.37331	1.73325	0.138984
136		2.68065	2.03199	1.02965	1.02965	1.44415	2.89944	3.10536	2.44596	0.205919	0	0	0	0	0	0	0	0	0	0	0	0	1.43748	1.72659	2.56712	1.22445	1.88893	2.46348	4.15799	3.91348	3.10635	4.23902	6.28632	6.59804	4.11524	2.22536	2.88724	3.69568	3.23798	1.65642	0.408794	0	0	0	0	0	0	0	0
137		24.2669	17.69	12.7717	1.51201	0	0	0	0	0	0	0	0	0	0	0	0	0	0	0	0	0	0	0	0	0	0	0	0	0	0	0	0	0	0	1.15765	4.42009	4.42009	3.9618	0.699356	3.23246	2.53311	2.53311	0	0	0	0	0	0
138		0	0	0	0	0	0	1.89232	1.89232	1.89232	0	1.04839	2.24322	2.24322	1.19482	0	0	1.25721	1.25721	1.25721	0	0	0	0	0	0	0	0	0	0.878661	0.878661	2.65423	10.0913	10.0913	8.31575	0	0	0	0	0	0	0	0	0	0	0	0	0	0
139		1.58322	1.46475	1.79679	3.00883	3.5364	6.01038	5.13829	5.25431	1.85007	1.11567	0.0628151	0.531258	2.82759	2.82759	2.35914	0	0.19831	0.19831	0.19831	0	0	0	0	0	0	0	0	0	0	0.304831	0.491459	0.82998	0.771305	0.782957	2.06162	2.09955	2.97683	2.463	5.0647	4.18193	3.14808	0.78006	1.22608	2.74774	4.99354	4.35474	3.02549	2.81171
140		0.5912	0.512782	0.118648	0.204625	1.48922	1.79867	1.79522	0.894125	0.747427	0.664905	0.20171	0.0389536	0.0389536	0	0.182975	0.182975	0.182975	0	0.124616	0.358451	0.358451	0.620722	0.40559	0.467009	0.0801211	0.0614185	0	0	0	0	0	0	0	0	0.190236	0.481679	0.626812	0.60238	0.637737	0.492604	0.3268	0	0.273409	0.273409	0.273409	0	0	0
141		1.53446	2.47996	4.316	4.85898	6.03422	3.76855	5.07804	3.66791	4.55508	3.56805	2.78779	3.80607	3.30709	3.11526	2.22707	1.63187	1.82528	0.973228	1.17163	1.54786	2.22607	2.36863	1.79126	1.33692	0.961139	0.893553	1.06365	1.53217	1.88842	2.16952	1.98343	2.65014	2.02015	2.9651	2.70744	4.44024	4.24357	4.96041	3.19056	2.29062	1.17754	1.70535	1.56967	1.02591	0.675265	0.681424	0.907336	1.0816
142		0	0	0	0	0	0	0	0.0453834	0.0453834	0.217016	0.381051	0.522755	0.351122	0.181573	0.0398687	0.20043	0.160562	0.160562	0	0	0	0	0	0	0	0	0.107143	0.107143	0.107143	0	0	0	0	0.12035	0.25438	0.25438	0.134029	0	0.105178	0.143964	0.188366	0.0831878	0.0444021	0	0	0	0	0
143		1.89984	2.17638	2.2591	2.32408	1.74123	1.78114	0.449596	0.987458	1.11594	1.94696	1.2735	1.02238	1.02975	0.838378	0.838378	0	0	0	0	0	0	0	0	0	0	0	0	0.539738	0.539738	0.929389	0.559896	0.559896	1.15621	2.20479	3.75092	3.37137	2.15255	1.07507	0.68437	0.937754	0.469103	0.253383	0.515081	0.515081	0.515081	0	0.763974	0.763974
144		2.003	4.84217	4.26187	3.50683	0.284632	0.284632	0.355963	0.446979	0.545783	0.513151	0.209674	0.136334	0.229877	0.39545	0.756273	0.831211	0.820407	0.575138	0.848204	0.702126	1.01053	0.859346	1.14111	1.03711	1.11437	0.897053	0.551639	0.48837	0.580457	0.68176	0.677467	0.44007	0.338767	0.122619	0.689124	0.973826	1.03474	0.978073	0.769397	0.699226	0.315884	0.374485	0.599378	0.95632	1.12885	1.20843	0.792873	0.677957
145		2.56311	2.38842	1.97657	1.9955	2.35911	2.75515	2.82528	2.59422	2.30307	1.67335	1.62859	1.48411	1.34943	1.18784	0.822196	1.13576	0.998872	1.50588	1.58161	1.55206	1.41759	1.0748	0.848993	0.765656	0.861563	1.23292	1.56581	1.99757	1.67186	1.66751	1.89677	1.84894	1.50576	0.827737	1.01619	1.22538	1.11895	1.39892	0.915188	1.37193	1.5066	1.8384	1.82371	1.70944	1.66991	1.94504	2.9165	3.6614
146		3.40434	2.44006	1.95103	3.01051	3.46594	3.05825	1.5988	1.81566	1.22471	0.842794	0	0.845887	1.35774	1.54728	0.701398	0.644301	0.487435	1.23153	0.796552	0.842094	0.162347	0.741115	0.916361	0.852013	0.465298	0.903198	1.67865	1.53981	0.848436	0.942845	1.0389	1.32607	0.594116	0.548086	0.656298	0.946099	0.823096	0.738687	0.524017	0.569822	0.635753	0.689073	1.47149	1.22593	1.29698	1.10253	1.26274	1.16226
147		0	0.307578	0.307578	0.897373	0.7532	1.15207	1.0534	1.50313	1.10425	0.613138	0	0	0.159045	0.261548	0.788293	0.629247	0.526744	0	0	0	0	0	0	0	0.144504	0.20608	0.20608	0.18002	0.304792	0.304792	0.186347	0.28694	0.28694	0.779782	0.809846	0.809846	1.08118	0.798932	0.840323	0.0761455	0.0413908	0.13063	0.13063	0.13063	0	0.227574	0.795631	1.53205
148		0	0	0.0895505	0.134082	0.134082	0.134661	0.0901296	0.219868	0.224521	0.224521	0.167925	0.11633	0.257615	0.184474	0.141285	0	0.0508414	0.0508414	0.0508414	0.0803575	0.137358	0.137358	0.112071	0.05507	0.295962	0.240892	0.240892	0.0528823	0.0528823	0.0528823	0	0	0.125428	0.125428	0.181063	0.146702	0.146702	0.184035	0.167061	0.167061	0.074092	0.0203038	0.0203038	0.138296	0.117992	0.117992	0.105529	0.114295
149		0.137939	0.0919596	0.0919596	0.41393	0.788786	1.83243	3.70091	4.92716	7.82509	6.07694	5.26463	3.97709	3.7982	3.00939	0.41643	3.00487	3.00487	2.98624	0.0742299	0.222719	0.180288	0.658569	0.510081	0.510081	0.0890159	0.17183	0.17183	0.117673	0.0348591	0.0348591	0	0	0.165876	1.08218	1.08218	1.26702	1.37955	4.01491	6.79143	6.06381	3.42845	0.301229	0.0881155	1.75048	5.69342	5.69482	3.84377	1.7411
150		0.512519	0.400694	0.129277	0.136594	0.07758	0.256218	0.332113	0.332113	0.153474	0	0.060441	0.060441	0.060441	0.0325767	0.147776	0.147776	0.152311	0.0371113	0.0371113	0.10082	0.10082	0.209829	0.109009	0.109009	0	0.11147	0.11147	0.11147	0.0851456	0.0851456	0.0851456	0	0.091112	0.119571	0.454703	0.671145	1.10826	1.06323	0.836482	0.370907	0.0808027	0.0507515	0.0507515	0.0507515	0.182996	0.182996	0	0
151		2.93204	4.78075	4.79858	3.15014	0.437203	0.463207	1.02097	1.75442	3.52839	4.5526	3.75187	5.31663	4.63258	4.76639	1.77601	2.19964	3.65692	3.15768	1.79589	1.31388	3.07844	3.28417	2.12925	0.263414	0	0.121219	0.441688	0.453478	0.726254	0.684422	1.69325	3.11174	2.97448	2.98317	1.62341	2.53639	2.28308	4.66996	7.64935	8.3952	6.66581	3.13921	1.99075	2.78639	3.86865	4.2039	2.6422	3.42042
152		2.36161	3.1024	3.69969	2.76485	2.09015	2.11844	2.24444	3.2316	3.73604	5.10974	3.33902	3.67099	5.05647	5.59444	4.49383	3.11225	3.69422	3.12772	1.18968	2.70782	3.32606	3.47953	0.96181	1.5062	1.98828	1.79818	0.977141	0.341588	0.439897	0.111087	0.85239	1.22634	1.21356	0.633301	0.295641	1.09272	2.4442	4.47241	5.62901	5.60125	3.86777	2.51915	2.49942	3.1756	3.48205	2.9572	2.91264	3.3766
153		4.52263	3.597	2.19644	1.3047	1.27483	1.60829	1.81306	1.57555	2.80249	2.19354	2.23474	2.19135	2.71868	3.41698	1.89997	1.70339	1.50605	1.50605	0.856687	2.0381	3.55932	4.24643	2.47026	1.22291	0.535801	0.273871	0	0	0.192387	0.751498	1.35822	1.42379	0.864679	0.257956	0.252136	0.530131	1.7534	2.79599	4.90827	4.01622	3.20323	1.39502	1.63111	2.70199	3.92354	3.84759	2.75088	1.91296
154		1.60069	1.21935	0.489499	0.568298	0.572216	0.67539	0.71462	1.12881	1.37039	1.56017	1.11608	0.771346	0.849206	0.926543	0.926245	1.60143	1.59721	1.83055	1.0713	1.34085	1.59166	2.47285	2.37053	1.78225	0.602816	0.423894	0.415403	0.519096	0.908279	1.02967	0.799476	0.372678	0.549985	0.645698	0.850818	0.564581	0.491116	0.836327	1.3239	1.24107	0.629026	0.088335	0.681514	0.759562	1.26634	1.793	2.10685	2.62518
155		1.35897	3.1982	3.03568	3.32874	2.24363	2.91896	2.94036	2.38388	3.30491	2.67226	3.1506	2.54811	3.13771	2.3257	1.73764	2.23495	3.0954	3.58669	2.71753	2.68286	3.22038	3.17527	2.03254	1.24617	0.64824	0.64824	0.504123	0.979851	0.979851	0.712634	0.70898	1.11872	0.881811	0.409737	0.345035	0.914328	1.06678	1.4965	2.21552	2.06307	1.56641	0.399998	2.67988	2.666	2.79074	1.07225	1.35098	1.8597
156		2.39798	2.44166	2.35016	2.11758	2.23542	2.71409	3.11943	2.66161	2.13764	1.8297	1.93812	1.95654	3.51967	3.44124	3.57349	3.01416	4.71482	4.70726	3.64283	2.70391	2.15798	2.43023	2.57789	2.49295	2.06841	1.07717	2.9805	3.3165	4.09904	2.98956	2.1183	1.19375	1.85682	2.70039	2.72596	2.5388	2.81947	3.95961	3.48899	3.54389	2.8025	2.87578	2.68768	3.19681	3.22904	3.3656	3.52821	4.3212
157		0.667393	0.650603	1.71457	1.55589	1.53157	0.483582	0.197333	0.0555275	0.0395533	0.0486638	0.118627	0.372096	0.683596	0.665971	0.844246	1.08197	1.5712	1.33276	1.4855	1.9451	1.7518	1.09098	0.227835	0.227835	0.177585	0.13033	0.13033	0.13033	0	0.162277	0.311345	0.799186	0.718444	1.16653	1.84656	2.44471	2.75733	2.27259	2.16345	1.35551	0.719249	0.148711	0.277685	0.876862	2.07365	2.51813	2.44881	2.63212
158		1.09211	1.78519	3.19358	3.71699	3.06084	1.51633	0.400965	0.135415	0.656303	0.748508	0.851549	0.33066	0.668297	0.429842	0.429842	0	0.263749	0.489915	0.646325	0.572511	3.37377	4.30923	4.11929	1.22445	0.278831	0.278831	0.146246	0	0	0.0975319	0.0975319	0.440163	0.406373	1.47199	2.12537	2.58172	2.9564	1.96038	1.55175	2.97462	3.01132	2.89986	0.0367047	0	0.101261	0.586232	1.59681	1.76756
159		5.59741	5.14015	5.52996	6.67688	6.42094	3.87197	1.79692	1.99971	2.39475	2.39836	1.79974	1.05516	2.00468	1.82338	2.45803	3.37768	4.4576	5.38149	4.03967	2.59328	2.09606	7.65172	8.44032	7.37899	3.36317	4.34513	4.34513	2.63842	1.62054	2.35577	2.30553	1.55358	1.17989	1.096	0.886275	3.65886	4.05306	5.62003	2.72811	2.2205	3.80895	4.45398	4.62508	2.72381	3.09289	5.73376	6.54463	6.07101
160		0.251312	0.932649	1.70968	2.42413	2.26197	1.44154	0.80531	0.202362	0.202362	0.190915	0.190915	0.190915	0.359385	0.404359	0.715028	0.785659	0.862493	1.38503	0.955011	1.28144	0.590652	2.95942	2.54893	3.1045	1.6753	1.92832	1.53514	0.59556	0.304801	0.0849109	0.132392	0.132392	0.256367	1.26551	1.69962	2.81049	2.4373	2.67008	1.76518	1.24332	0.741891	0.907504	1.29072	1.51364	0.933176	1.66329	2.05247	3.2016
161		0.829398	1.0187	2.32191	2.20014	1.78422	0.35395	0.233303	0.467451	0.895268	0.71181	0.427817	0.268333	1.25774	1.25774	2.14859	1.39457	1.58161	0.422428	0.764865	1.70453	2.21909	3.23106	2.59991	2.08535	0.908872	0.413303	0.413303	0	0.0778541	0.441928	0.66397	0.735215	0.850438	0.786228	1.00703	1.73801	1.97017	1.60026	0.673907	1.10571	1.41933	1.47105	0.649266	0.335643	0	1.02253	1.85221	1.85221
162		2.55803	2.39116	3.58597	4.9428	7.79361	7.71852	6.22655	4.9679	5.01361	4.13741	2.53484	2.77135	3.12451	3.81229	3.8151	3.81691	3.97421	5.37812	4.88653	4.91168	3.0432	5.62357	6.05353	5.80843	4.24503	4.68737	4.15917	3.97591	1.86312	3.19718	3.66624	4.54275	3.60422	2.40234	2.00773	2.32942	3.74211	4.669	4.83193	5.29926	5.3052	6.29488	5.01759	3.58472	2.76643	3.20486	3.3955	2.51054
163		0.213199	0.506533	0.380993	0.66011	1.46747	3.32447	4.04084	4.23704	2.52318	2.36225	1.09061	1.34643	0.408616	0.398964	0	0	0	0	0	0	0.0121559	0.0121559	0.0967675	0.0846116	0.0846116	0.217289	0.581994	0.581994	1.01836	1.27128	1.77098	1.63552	1.27962	2.14686	1.99037	2.17962	2.45811	3.82772	3.8675	2.22206	0.544309	0.0535529	0.0535529	0	0	0	0.0727338	0.0727338
164		0.679362	0.56306	0.445638	0.647492	1.2111	1.73827	1.5535	1.31982	0.950272	1.08907	0.648991	0.347052	0	0.251324	0.677854	0.677854	0.542755	0.116225	0.489574	0.664834	0.84495	0.92252	0.831893	0.651777	0.200858	0.285107	0.469111	0.532047	0.339465	0.398357	0.979762	1.20025	2.34807	3.33522	3.78626	4.58467	3.13298	2.36893	1.35317	2.34353	2.34353	1.17016	0.0739842	0.340596	0.374528	0.542282	0.92102	0.887088
165		0.796305	0.725536	1.34388	1.34388	1.14921	0	0	0.0629875	0.242593	0.242593	0.179605	0	0	0	0.125462	0.349322	0.349322	0.347128	0.299697	0.299697	0.309427	0.200958	0.200958	0.210205	0.24288	0.341616	0.199372	0.0987368	0.218455	0.485646	0.566335	0.507975	0.286609	0.273014	0.667582	0.609124	0.862785	0.677993	0.884828	1.10124	1.0571	0.846694	0.734129	0.52366	0.695762	0.59505	0.59505	0.323886
166		3.17309	3.00705	2.64598	2.29338	2.8766	2.43243	1.73567	0.610868	1.59177	2.6326	2.35062	1.50624	0.688723	0.791883	0.781791	0.798488	0.873345	1.06	1.26529	1.45429	1.81183	1.44795	1.07253	0.806	1.55496	2.06316	1.83089	0.892688	0.416094	0.227663	0.539524	1.22599	2.0161	2.81077	2.48583	2.294	1.57624	1.12342	0.761983	0.538927	0.616331	1.2182	1.19621	1.1188	0.253768	0.792218	1.18323	1.36936
167		0.646714	0.71721	0.555663	0.664518	0.920395	1.60038	1.49485	1.53587	1.04971	1.26891	0.685947	0.383227	0.233028	0.309319	0.615018	0.76054	0.922056	0.467793	0.134535	0.359904	0.480343	0.480343	0.120439	0.129909	0.129909	0.207077	0.0771675	0.0771675	0	0	0	0.0287974	0.227207	0.227207	0.480532	0.352533	0.384338	0.152079	0.446064	0.564038	0.581343	0.216947	0.182942	0.115774	0.115774	0.0537038	0.100712	0.262126
168		1.25577	3.10263	3.24019	2.80802	1.45753	1.72089	2.06561	2.23415	2.46886	2.91306	2.67338	2.47293	2.89677	2.59001	3.09155	1.65452	2.08008	0.682645	1.18746	0.702727	2.1114	1.75152	2.00686	1.05552	2.43976	2.66522	2.58558	1.42244	0.743733	1.28484	1.63985	2.03458	2.482	1.90283	1.62495	0.849157	1.07642	1.74664	1.73965	2.17666	2.57985	2.10731	1.46707	0.45867	0.979842	1.56067	2.33155	1.98191
169		0.667487	0.586664	0.786363	0.52064	0.424658	0.433463	0.322219	0.616192	0.863906	1.36157	1.16633	1.13982	0.992824	1.16412	1.15862	1.02947	0.71375	0.633045	0.948087	1.32117	1.32485	0.937342	0.614462	0.351409	0.134332	0.250862	0.542425	0.570395	0.40366	0.19995	0.17198	0.17198	0.156364	1.19801	1.54717	1.89841	1.5402	1.36936	0.923987	0.474931	0.362872	0.371523	0.19257	0.126312	0.0554258	0	0.0645211	0.16921
170		3.22182	2.67572	1.38856	1.18136	1.27256	2.01322	3.13644	3.17904	2.64067	1.62376	1.16311	1.0902	0.903157	0.810205	1.14971	1.43683	1.58627	1.36219	0.782986	0.691671	0.55385	0.780301	1.1686	0.912583	1.47443	0.919971	1.28368	1.41035	1.8298	1.79675	1.14921	0.989895	1.72516	1.93874	2.96408	3.07834	3.79211	3.45989	2.9236	2.56057	1.83046	1.32754	0.521018	0.646928	0.813746	1.28292	0.933874	1.02668
171		0.38667	0.722741	0.663317	0.654557	0.189596	0.349702	0.546454	0.690559	0.61636	0.957199	1.25451	1.1686	0.795805	0.574406	0.78343	0.538453	0.318437	0.473246	1.00315	1.00315	0.914346	1.19751	1.26819	1.75254	1.05144	1.42347	1.16405	1.41247	1.30222	1.50191	2.47157	3.66177	5.13444	5.32429	5.62057	5.13736	6.54077	5.32357	3.81149	1.23522	2.42865	3.25961	4.07851	2.98684	2.19662	2.89296	2.66707	3.32439
172		0.288415	0.705127	2.33407	3.7511	7.86957	7.50931	6.0127	2.61589	1.23451	1.23451	0	0.173972	0.173972	1.34727	1.1733	1.23528	0.131461	0.359428	0.479284	0.579702	0.483588	0.355741	0.489982	0.468477	1.4501	1.33082	1.55149	0.515874	0.357444	0.263727	0.682815	1.19816	1.45287	2.50363	3.09487	4.58554	4.39423	4.36221	2.88997	1.61143	0.755099	0.42757	0.42757	0.182922	0	0	0	0
173		0.856075	0.570717	0.419549	0.297541	0.368679	0.527254	0.884186	1.19482	2.68988	4.21827	4.20676	3.09962	3.2832	4.43691	4.52924	2.46034	1.01101	0.339615	0.339615	0.463903	0.471215	0.471215	0.382012	0.242652	0.242652	0.132917	0.022263	0.22767	0.22767	0.324505	0.218072	0.440879	0.627533	1.56228	2.60361	3.16408	2.51865	1.54037	1.04421	0.73401	0.759464	1.17115	1.84639	1.97237	1.41688	0.755433	0.318146	0.0918844
174		0.525987	0.628241	0.697361	1.04506	1.07433	2.01031	1.9087	2.03065	2.30818	3.27994	2.85114	1.82071	0.545894	1.52043	1.20583	1.28583	0.484777	0.849279	0.624907	0.768422	0.548528	0.586893	0.47968	1.45477	1.67632	1.7898	0.994505	1.27923	1.65482	1.35235	1.37834	0.787653	0.782361	0.270698	1.0701	2.45834	5.02366	6.67215	6.15323	3.52893	2.0873	1.3007	1.86545	1.18556	1.80611	1.24136	1.24999	0.758117
175		3.84032	3.98521	3.39281	4.57537	4.09434	4.19585	2.83927	2.86338	3.42864	3.32507	3.15862	3.91703	3.7573	4.3324	3.25693	3.24466	3.52751	3.93575	3.86927	3.54782	3.21416	3.28213	2.67971	2.29395	3.1405	3.33773	3.31659	3.39666	4.16713	4.77827	4.41189	3.97369	4.30577	4.8649	5.26724	4.72164	4.77295	4.58776	4.06631	3.02972	3.7801	4.99617	4.68126	3.46639	2.28654	3.31998	3.98716	4.12023
176		0.750868	0.825342	0.976393	1.34078	1.7066	2.36131	1.6896	1.23586	0.642276	0.527214	0.34285	0.354182	0.354182	0.440102	0.138392	0.313033	0.393991	0.393991	0.429486	0.375891	0.46532	0.494541	0.587944	0.660704	0.786732	0.78062	0.718762	0.664583	0.411537	0.559939	0.501175	0.595107	0.59568	0.502591	0.899348	1.01115	1.53141	1.38749	1.73388	1.05427	0.982716	0.27522	0.61728	0.840263	0.998473	0.656413	0.15821	0.104913
177		0.521649	0.881335	1.47695	1.27977	1.32986	1.13208	0.981496	0.39784	0.788644	1.16959	1.41384	1.04275	0.661803	0.624171	0.583594	1.05862	1.27603	1.19223	0.717204	0.507335	0.852793	1.17016	1.14348	1.06183	1.9589	2.15876	2.57876	1.63586	1.39253	0.823456	0.924784	1.05318	1.83535	2.37463	2.77774	1.85864	1.9231	1.71403	2.28973	2.19504	1.98126	1.77696	2.03031	1.91861	2.03418	1.08063	1.99789	1.42086
178		0	0.230165	0.934813	2.40454	2.72088	3.0429	3.70577	3.84204	3.2746	2.01878	2.17152	2.32707	5.12949	4.3655	4.60973	1.41268	2.04933	1.43362	1.48884	0.780664	0.813754	0.495956	0.685275	0.408898	0.189319	0	0	0	0	0	0	0.602481	1.47101	4.69949	5.90393	7.59129	6.66618	6.96386	4.53427	2.8938	0.789203	1.05776	1.58213	2.29681	2.57831	1.6838	1.57896	0.902599
179		1.94359	1.697	1.24255	1.03074	0.904287	1.29286	1.49928	1.58067	1.0282	0.47028	0.114063	0	0	0	0	0	0.0220868	0.174147	0.250086	0.227999	0.0759386	0.147522	0.147522	0.253338	0.338036	0.338036	0.333659	0.257777	0.354359	0.25292	0.0965827	0	0.0904422	0.0904422	0.188321	0.0978784	0.0978784	0.113014	0.519944	0.853654	1.04397	0.862333	0.528623	0.424777	0.199483	0.393211	0.193728	0.193728
180		1.18851	1.13126	1.19556	1.53476	1.50911	1.92098	1.81897	1.63838	1.0651	0.69177	0.559079	0.370101	0.0884277	0.14231	0.415897	0.446007	0.479603	0.280664	0.42235	0.334873	0.221337	0.0887698	0.278295	0.278295	0.189526	0.265869	0.265869	0.44497	0.179101	0.230446	0.0795572	0.222898	0.40875	0.670776	1.3814	2.04512	1.87985	1.21362	0.3127	0.455358	0.34751	0.377721	0.210206	0.24998	0.287253	0.37605	0.382833	0.398793
181		1.34097	1.33934	2.18011	1.73702	2.33948	1.14371	1.06152	0.0783523	0.0646648	0.440281	0.375616	0.375616	0	0.108589	0.108589	0.136222	0.0276336	0.116164	0.0885306	0.0885306	0.0410703	0.124298	0.151972	0.273063	1.02019	1.20963	1.40743	0.829516	0.716642	0.650089	0.921746	0.921212	0.884657	0.412855	0.309153	0.0522985	0.143561	0.307614	0.307614	0.259888	0.26013	0.445908	0.350073	0.185777	0	0	0	0
182		1.39007	1.09021	1.76087	1.96243	1.84682	2.32385	1.59398	1.64387	0.446742	0.420379	0.354897	0.0322934	0.223383	0.19109	0.230907	0.0583044	0.0583044	0.0428379	0.0488068	0.0903615	0.488461	0.585057	0.582369	0.159919	0.0388667	0.327387	0.327387	0.616116	1.138	1.61489	1.41608	0.5836	0.121006	0.411452	0.795235	0.988865	1.50202	1.36322	1.20476	0.359836	0.526235	0.476772	0.509548	0.0813808	0.100059	0.129535	0.129535	0.110857
183		0.503342	0.610709	0.714647	0.836059	0.66683	0.45901	0.917932	0.812014	0.80624	0.233248	0.254126	0.342617	0.281743	0.260865	0.11582	0.0486524	0.15211	0.275064	0.394354	0.609358	0.575635	0.755317	0.946622	0.80874	0.509768	0.0276987	0.0888844	0.0888844	0.251498	0.333509	0.72296	0.680134	0.755518	0.626022	1.04983	1.13242	1.76438	2.38968	2.24246	1.71722	0.812203	0.835362	0.46869	0.433012	0.255901	0.255901	0	0
184		2.01632	2.10819	1.52437	1.53503	2.17623	2.23632	2.68033	1.83153	2.08463	3.31709	3.98804	4.03595	2.4003	2.14761	1.74197	2.71897	2.85187	2.47136	1.31028	1.19637	1.1822	1.19373	0.818717	1.30387	1.52997	1.16409	1.36194	1.65886	1.80302	1.4232	1.09275	1.24557	0.949761	1.33412	1.05072	1.20175	0.852136	1.15654	1.67595	3.32775	2.98281	3.56775	1.82256	2.79819	2.22673	2.00558	1.04215	0.238003
185		0.44103	0.647898	0.901042	0.607023	0.366301	0.113156	0.264068	0.444034	0.521406	0.46712	0.420771	0.436447	0.44817	0.532407	0.439359	0.587454	0.298104	0.362727	0.106284	0.23987	0.313671	0.383539	0.208292	0.19427	0.47152	0.696809	0.572407	0.268469	0.162617	0.317185	0.309066	0.189628	0.0350606	0.142855	0.195788	0.195788	0.052933	0.222961	0.222961	0.307355	0.177387	0.177387	0.148684	0.16078	0.273322	0.358127	0.398249	0.55136
186		2.15932	1.43955	2.24438	3.23658	3.99633	4.19206	2.57403	2.72457	1.24676	1.82639	0.916099	0.579628	0	1.09868	1.50818	1.62596	0.527287	0.11778	0	0.136358	0.459356	0.459356	0.699503	0.376505	0.688749	0.734405	0.93713	0.624886	1.09044	1.42113	1.5232	0.635489	0.102073	0.116978	1.12101	1.12101	1.00403	0.084023	0.285201	0.678761	0.84194	1.01571	0.622153	0.454089	0.348197	0.588759	0.698875	0.99398
187		2.38754	2.1066	1.42951	1.72041	2.00471	2.09313	2.89605	2.60015	2.82141	1.79209	2.36324	2.22964	2.28824	1.79453	2.05481	2.51418	2.79823	2.27577	1.78779	2.38574	2.11692	2.90003	1.50145	2.00792	1.62875	2.43234	1.89864	1.1064	1.36036	1.34448	1.84909	1.11959	1.3991	1.07389	1.30589	1.36228	2.34164	2.74449	2.67996	2.30579	1.79512	1.68978	1.08797	1.07813	0.822951	1.36875	1.28218	1.88444
188		3.91289	3.24213	3.24213	2.13744	2.09557	2.09557	2.08032	1.671	1.671	0.182347	0.19007	0.226893	0.5702	1.18635	1.60792	1.48629	0.737329	0.278934	0.458045	1.0917	2.1897	3.34882	3.40025	4.6767	6.416	7.87671	5.58128	3.67253	2.20531	5.36393	6.8556	8.27371	5.81728	3.19482	1.8973	2.35349	2.09381	1.82289	0.585481	1.35365	0.768167	1.4044	0.736416	1.15541	0.650844	0.91732	1.91488	2.84185
189		0.270166	0.772845	0.971162	2.54444	2.92144	3.45414	2.24171	1.43106	2.06368	2.74237	2.59064	2.59349	1.55395	1.82863	0.648811	1.30225	1.40262	1.36807	1.06613	0.896095	1.32742	1.67023	1.80926	1.53866	1.3395	0.855581	0.863582	0.749699	0.828524	0.68998	0.882429	0.789842	0.638897	1.23759	1.75896	2.24025	1.44911	1.10844	1.05513	2.63583	2.54902	1.97215	0.904047	1.3509	1.92452	1.88924	2.02422	1.63327
190		1.81493	1.58653	2.98234	2.02897	2.19133	1.95446	2.47964	2.90655	1.6767	1.08595	0.427455	1.17339	1.05328	1.30587	0.932689	1.08711	0.856725	1.11986	1.21261	2.01369	1.59275	2.52024	1.98176	1.76681	0.808547	0.216393	0.560001	0.89308	1.34874	1.21225	0.826572	0.533396	1.58923	2.6898	3.36001	3.12454	2.10619	1.50183	0.637309	1.21155	1.13438	2.03917	1.61687	2.35576	1.99363	2.12306	1.72913	1.23547
191		0.0876619	1.68968	3.83292	3.77447	2.14323	0	0	0.212203	0.241061	1.25182	1.29729	2.72097	3.80848	3.55081	3.31224	1.52959	3.56124	3.81117	3.49554	1.93969	3.09054	4.44212	5.29242	2.67767	1.32609	0	0	0	0	0	0	0.0594328	0.162718	0.162718	0.103285	0	0	0.0552258	1.25994	3.407	4.90339	4.04832	2.17633	1.47595	3.05874	4.51559	3.85035	2.75795
192		0.211038	0.399276	0.352295	0.507582	0.764064	0.670352	0.515065	0	0.267879	0.465375	0.665232	0.397353	0.322376	0.2472	0.425399	0.687799	0.909018	0.769602	0.384683	0.263663	0.250994	0.320911	0.0960305	0.117527	0.0476111	0.0476111	0.038712	0.239971	0.399723	0.628348	0.427089	0.412556	0.232757	0.317244	0.172024	0.159265	0.0747781	0.165406	0.0906276	0.14759	0.185138	0.285817	0.508527	0.585498	0.581903	0.454586	0.249439	0.175618
193		0.394897	0.593384	0.452435	0.362263	0.121941	0.599913	0.773914	0.684117	0.350642	0.29346	0.701557	0.747789	0.648632	0.668259	0.990761	1.19833	1.36049	0.815121	0.732476	0.544171	0.805594	0.848259	0.763834	0.989549	0.878847	0.862535	0.552505	0.477957	0.211206	0.446572	0.5331	0.744862	0.773068	0.68654	0.573813	0.272757	0.36375	0.947761	1.18118	1.48386	0.970052	0.910478	0.51681	0.388019	0.140429	0.533953	0.701554	0.907882
194		0.913626	1.04258	1.1951	2.12467	2.82617	2.79041	3.16919	4.88949	6.78575	7.41573	4.92795	4.32382	4.76002	4.70427	3.08397	2.47239	3.36654	3.22766	2.63415	1.93805	2.22529	1.72585	1.2701	1.47209	1.31827	2.2582	2.3548	1.83862	1.14942	0.304783	0.515769	0.74279	1.51979	2.08708	1.57017	1.09826	1.88353	3.25602	3.9384	3.88688	2.80219	2.70448	2.98161	5.52096	6.15641	4.90101	2.93569	2.15421
195		0.93749	1.32866	1.40467	2.22015	2.64311	2.9269	2.84466	2.36144	3.30906	3.66281	4.25252	3.34915	2.49938	2.92235	3.32649	3.55847	3.09544	2.7387	2.76751	2.11471	2.9457	3.41601	4.0764	3.8987	3.84807	2.96184	1.51658	1.27292	1.96336	2.28439	1.67303	0.959722	1.38591	2.07443	2.18493	1.99054	2.48315	3.08977	3.63718	2.97645	1.9678	1.24472	1.42739	1.83946	1.7347	2.18607	3.11861	3.38022
196		0.299927	0.612089	1.17287	1.28651	1.48058	0.754306	0.606207	0	0	0.167848	0.167848	0.167848	0	0	0.128774	0.544885	0.544885	0.652922	0.236812	0.287898	0.0510861	0.862206	1.25569	1.25569	0.660188	0.298423	0.298423	0.0828019	0.365071	0.761805	0.838154	0.69396	0.39514	0.767951	0.594449	1.884	1.43484	1.38747	0.124489	0.5744	1.30803	2.35919	1.90927	1.22367	0.0480254	0.0480254	0.0828037	0.343345
197		3.04517	3.16087	2.34622	3.67349	3.91143	4.603	3.32521	3.47095	2.95112	2.91655	2.02248	1.30743	1.29722	1.55745	2.44754	3.04683	3.2806	2.37443	2.412	2.09328	2.71798	2.92907	2.69951	2.53019	1.94743	2.8336	2.74197	2.36703	1.30364	1.63904	1.87657	2.24011	1.83397	1.71622	2.15234	2.07169	2.04624	2.05976	2.13663	2.35578	3.37426	4.08614	4.44626	2.99184	2.08522	2.58841	2.12145	2.95885
198		0.96491	1.24671	1.35877	1.47199	6.88213	7.25007	8.39484	5.29028	4.18165	3.33256	3.67188	4.08102	2.8011	1.83287	1.36895	1.74557	3.31536	3.3415	2.80426	1.36791	1.93695	2.21261	1.81317	0.849041	0.815053	1.04017	1.96465	2.26212	2.16533	2.21564	2.46058	2.70896	1.86775	1.25091	1.71512	1.46391	1.94204	1.11038	1.30515	1.2654	1.53041	1.58416	0.993498	0.743003	0.77212	0.575556	0.538106	0.471312
199		0	0	1.13526	2.70035	4.24418	5.23928	6.81428	7.30975	7.70469	4.98641	3.15551	0.943253	0.521428	0.617133	0.304094	0.304094	0	0.425818	1.03361	1.43142	1.00561	0.397818	0.178067	0.178067	0.308038	0.357682	1.5491	2.33922	2.37344	1.72057	0.995963	1.28911	0.75057	0.555083	0.238961	0.439833	1.44052	4.02494	4.19244	3.51706	1.35214	1.39688	1.84268	1.18423	1.53374	0.909226	0.974049	0.458737
200		1.80762	1.73234	1.3431	1.02913	0.691025	0.512407	0.698617	1.14248	1.68557	1.66143	1.63082	1.412	1.53173	2.16454	2.24965	2.93107	1.69586	1.59659	0.733032	1.30415	0.994046	0.571114	0	0.178507	0.302217	0.547822	0.585975	0.462266	1.01626	1.23528	1.23528	0.632607	0.395236	0.623126	0.426197	0.351051	0.318102	0.492173	0.519527	0.928163	0.925523	0.775007	0.419539	0.348344	0.348344	0.34711	0.465855	0.757056
201		0.598758	0.814482	0.814482	0.514774	0.275663	0.275663	1.43597	1.25977	1.57493	0.328081	0.552767	0.23761	0.224687	0	0	0	0	0.127181	0.127181	0.170796	0.106895	0.180169	0.136554	0.0732746	0.249525	0.302152	0.302152	0.0526277	0.0468883	0.0468883	0.0468883	0.0827479	0.0827479	0.291028	0.387458	0.415552	0.411922	0.232744	0.460662	0.274275	0.736607	0.711788	0.77563	0.313298	0.153361	0.0712569	0.111722	0.0761494
202		1.12271	0.946432	0.709983	1.12467	1.06231	0.987924	0.346983	0.527794	1.21571	1.15175	0.912451	0.203782	0.175343	0.231415	0.354208	0.733861	0.725883	0.654392	0.236798	0.199391	0.776781	2.14482	3.03843	2.59486	1.36358	0.553849	0.495603	0.515972	0.579682	0.618218	0.793538	0.721888	0.674635	0.342186	0.178445	0.394617	0.457561	0.69794	0.933455	0.870511	0.998883	0.623911	0.992003	1.0173	0.969497	1.00366	0.674454	0.756182
203		0.818886	0.576934	0.655809	0.511001	0.827714	0.780779	0.889356	0.541633	0.37401	0.289084	0.289084	0.375206	0.28308	0.49842	0.624905	0.454992	0.399336	0.18673	0.27446	0.302155	0.356411	0.279784	0.184107	0.222275	0.461537	0.712292	0.742133	0.531488	0.294065	0.262255	0.323587	0.218552	0.256961	0.294263	0.294263	0.31257	0.299015	0.840608	0.914883	0.84501	0.618878	0.411537	0.581875	0.50094	0.582741	0.379457	0.178368	0.18045
204		1.02308	1.12425	1.02455	0.813028	0.689329	0.77027	0.926781	1.23691	1.39204	1.28835	1.69874	1.29497	1.53171	1.54685	2.52407	2.58779	2.62985	2.6174	2.88393	2.65133	2.12864	2.84096	1.97735	1.44528	0.463406	1.05889	1.82452	1.94314	1.58134	1.47052	0.972789	1.00765	1.54028	1.43013	1.65789	0.820671	0.910021	0.84215	0.978194	1.27342	0.844996	0.741574	0.919123	1.48861	1.39583	1.13283	0.905609	1.19637
205		0.060441	0.107065	0.107065	0.21336	0.910037	0.910037	0.982694	0.679392	0.969375	0.965153	0.541438	0.800148	0.585125	0.548694	0.482461	0.920027	0.97965	0.762907	0.325341	0.673668	0.829551	1.03606	0.964513	0.542911	0.3364	0.0566388	0.157254	0.157254	0.353342	0.252726	0.252726	0.132714	0.132714	0.132714	0	0.0742262	0.0989574	0.31046	0.446288	0.524382	0.784773	0.574718	0.600062	0.211764	0.211764	0.326064	0.320705	0.320705
206		2.75309	3.93772	5.98296	6.80035	6.44675	7.38475	7.07649	9.48558	6.83252	6.43097	4.05828	5.71633	4.90186	4.8559	3.86535	4.27821	3.50288	2.71049	3.23788	4.03419	3.19166	2.41862	2.00233	2.43725	2.61769	3.42664	3.03524	3.25418	2.61338	3.8137	4.75404	6.0598	4.75688	6.19736	6.51766	8.90267	7.37158	6.88965	6.09808	4.66276	3.87386	4.2736	4.62963	4.62772	2.61749	2.33403	2.29895	3.00681
207		1.56764	1.04509	0.601403	0.40683	0.42441	0.255322	0.551333	0.860495	0.712412	0.326743	0	0	0	0.603355	1.19085	1.19085	0.600361	0.0128709	0.0128709	0	0	0.0648892	0.14207	0.14207	0.0771811	0	0	0	0.145661	0.57272	0.644651	0.49899	0.39313	0.321198	0.321198	0.0365597	0.0975499	0.507739	0.471179	0.410189	0	0	0	0	0.0827695	0.335532	0.504626	0.804166
208		0.581729	0.574386	1.11578	0.955461	1.00628	0.506068	0.993506	0.9279	1.39498	1.95015	2.06095	1.77564	1.50607	1.22349	0.879899	0.106865	0.259927	0.851912	1.13526	0.982202	0.398977	0.295241	0.295241	0.179617	0.137863	0.342126	0.342126	0.204263	0	0	0.187624	0.677472	0.750115	0.920182	0.93542	1.45353	1.64265	1.40414	1.27869	1.23254	2.24799	2.13493	2.35808	1.25025	0.982565	0.541944	0.367751	0.378646
209		0.298213	0.263674	0.387376	0.352123	0.991748	1.48441	1.85446	1.25001	0.74094	0.622804	0.86129	0.701655	0.557675	0.265398	0.265398	0.207718	0.197128	0.197128	0.106209	0.0705532	0.0705532	0.0349293	0.105954	0.193999	0.15907	0.124046	0.0360009	0.143645	0.165357	0.165357	0.116636	0.26659	0.39845	0.421744	0.378208	0.622169	1.29008	1.76744	1.98202	1.73667	1.19175	0.729143	0.372156	0.313729	0.185927	0.12567	0.120842	0.160052
210		1.34924	1.16424	1.55592	0.868843	0.739238	1.56681	2.26933	3.99256	3.73113	3.99212	2.13375	1.16746	0	0	0.144655	0.343505	0.455094	0.371536	0.172685	0.164185	0.327168	0.417193	0.398041	0.239152	0.210158	0.240344	0.175154	0.356861	0.473115	0.692205	0.507969	0.551717	0.432661	0.374158	0.551607	0.683487	1.38995	2.49428	4.29377	4.35829	3.71291	1.6815	1.45679	0.626197	0.768016	0.524695	0.496526	0.354707
211		0.344636	0.277128	0.590645	1.27408	2.4772	2.87694	2.94624	3.23973	2.52647	1.7883	0.481679	1.08811	1.07124	0.960899	1.33656	1.10911	0.982097	0.0746804	0.0746804	0.331449	0.58817	1.03982	0.909268	0.711105	0.349133	0.567337	0.506927	0.542905	0.437726	0.540359	0.437251	0.351082	0.477063	0.454512	0.678381	1.15436	1.71368	1.55308	1.38434	1.07677	0.860424	0.251746	0.0795058	0.284878	0.43685	0.45604	0.489312	0.33734
212		0.829664	0.795368	0.8517	0.946603	1.05001	0.674177	0.620246	0.274579	0.274579	0	0.136426	0.136426	0.228657	0.1623	0.1623	0.430129	0.36006	0.36006	0	0	0.0689887	0.0689887	0.0689887	0	0.240135	0.240135	0.240135	0.0738776	0.216175	0.216175	0.142297	0.063546	0.216397	0.451208	0.387662	0.462366	0.275194	0.824764	0.781264	0.733625	0.184055	0	0.191427	0.276666	0.311326	0.563569	0.900955	0.950494
213		0	0	0	0	0	0	0	1.2899	1.2899	1.2899	0	0	0.600071	0.600071	0.600071	1.10356	1.10356	1.10356	0	0	0	0	0	0	0	0	0.448803	0.448803	0.599731	0.150928	0.150928	0.755322	1.08996	1.08996	0.334638	0	0	0	0.446668	1.50466	1.50466	1.05799	0	0.632362	0.632362	0.632362	0	1.76398
214		0.338187	0.628688	0.54231	0.72247	0.31924	0.31924	1.05877	1.05877	1.21327	0.154497	0.154497	0	0.0636988	0.0960873	0.0960873	0.0962993	0.0639109	0.190344	0.126433	0.204714	0.0947385	0.386396	0.308114	0.291657	0	0.397462	0.775693	0.820775	1.17257	0.794344	0.749261	0.0955466	0.0955466	0.482195	0.386648	0.386648	0	0.092495	0.543577	0.543577	1.26479	1.01565	1.69529	0.935785	0.733846	0.0542093	0	0
215		0.410751	0.435478	1.0089	0.946384	1.07253	0.527732	1.42329	1.75168	1.63096	0.616191	0	0	0.227546	0.227546	0.86398	0.716322	0.72232	0.354143	0.274255	0.268257	0	0	0	0.0669783	0.0669783	0.0669783	0	0	0	0.0517049	0.603785	1.46615	1.41444	0.862361	0.22098	0.299285	0.299285	0.0783046	0.227549	0.941454	1.12284	1.26855	0.605448	0.586776	0.213523	0.295182	0.238124	0.238124
216		0.552019	0.567758	0.705813	0.516683	0.408736	1.65725	1.40988	1.5792	0.602548	1.09952	1.10799	0.906003	0.516694	0.718729	0.579277	0.656654	0.227949	0.480564	0.332808	0.5295	0.439754	0.557553	0.421056	0.361883	0.206796	0.213809	0.135008	0.28902	0.433427	0.732873	0.578861	0.670917	0.540822	0.683519	0.537989	0.72507	0.582372	0.516854	1.0552	1.79111	2.84965	2.89389	3.24722	2.21868	1.25477	0.495368	0.329848	0.329848
217		0.968426	1.1898	1.11491	0.544179	0	0.130394	0.708901	0.72188	0.896722	0.69792	0.684942	1.57545	2.06477	2.09353	1.4913	0.766095	0.794011	0.200489	0.292579	0.677983	1.00327	1.51599	1.07391	0.748626	0.233287	0.233287	0.233287	0	0	0.853332	1.82777	1.96881	1.11548	0.141038	0	0.176117	0.32135	1.45722	2.99034	5.21886	4.16177	3.30467	1.18404	2.44299	2.21938	1.99663	1.08192	0.4534
218		0.548247	1.69167	2.11503	2.70301	1.82813	2.32808	1.80667	1.77223	1.30787	2.5054	2.38253	2.88884	1.91732	2.75631	2.65243	2.19326	2.37184	1.68385	1.95511	1.47128	1.76385	1.67042	2.13365	1.81797	1.44123	0.656418	0.699312	0.891796	0.717761	0.8033	1.4042	1.58664	1.35247	0.918203	0.436551	1.04592	1.36553	2.12625	3.99048	4.06436	3.56443	1.59048	1.80065	2.88177	3.12544	3.0859	2.06717	1.6879
219		0	0.899845	1.95584	4.66053	3.76069	2.93449	1.06523	1.18087	0.968286	0.155233	0.427544	0.833295	2.09387	1.84517	1.42221	1.36947	1.23021	1.73172	0.592407	1.26485	0.863545	1.92081	2.26194	2.16174	2.97925	2.15324	2.28729	0.356079	0.671673	1.36985	1.65368	1.42374	0.591521	0.273219	0.0476971	1.66672	4.54862	5.59896	4.46619	1.58429	2.83238	2.43744	2.43744	0.0913129	0	0.417538	1.63619	2.33416
220		0.866996	0.856525	0.874871	1.50719	1.64788	1.23709	0.719531	0.421716	0.674205	0.559448	0.643128	0.205083	0.205083	0.285098	0.328998	0.54189	0.799998	0.836612	0.806483	0.263276	0.360299	0.686589	1.41741	1.23987	0.730822	0.136065	0.327477	0.860679	1.23329	1.11407	0.876607	0.367934	0.617478	0.489395	1.24478	2.35798	2.8065	5.16003	4.32294	4.16168	2.33248	3.56765	3.23646	3.71974	1.88673	1.76301	1.64924	2.37492
221		0.797892	0.823121	0.942024	1.34982	1.85719	2.96196	2.49817	2.40879	1.29992	1.27211	0.770438	1.13996	1.33198	1.90086	1.14189	1.84483	1.50452	1.98711	1.23033	1.94882	2.17602	2.40611	1.82223	1.38493	2.8311	2.44473	2.51118	0.952945	0.768635	0.394358	0	0.364732	0.997447	1.25745	1.79968	1.49005	2.00203	1.5306	2.18292	3.04564	2.87232	2.25757	1.05879	1.34637	1.88214	2.05932	2.12381	2.00138
222		2.74675	2.30777	2.14012	2.20071	2.21281	1.77981	1.39796	1.27791	1.0139	0.770281	0.871329	1.04911	1.80941	1.57578	1.83531	1.83395	2.10692	2.42759	2.17793	1.66888	0.822911	0.447324	0.975111	1.60991	1.43323	1.99767	1.88682	2.3335	2.03909	2.32091	3.4017	3.63376	2.77212	1.34562	0.608947	1.58701	2.92009	4.85995	4.74746	3.41376	2.41521	2.93068	2.67286	1.78294	0.812752	0.812752	1.92972	2.12704
223		0.596979	0.588853	1.10052	1.56411	7.40464	11.5437	10.9254	6.14996	3.18691	3.24513	1.98921	0.301499	0	0.94723	2.24357	2.24357	1.29634	0	0	0	1.08234	1.53586	2.06761	0.985271	0.531746	0.184465	0.184465	0.433008	0.842229	0.700008	0.593686	0	1.31531	3.14349	4.06565	3.3052	1.93475	1.0126	0.457738	0	0.233987	0.688175	0.688175	0.454187	0	0	0	0
224		0.796817	0.531211	1.02548	1.58891	9.26295	11.4526	14.1137	8.11526	9.2837	7.39514	6.37602	2.19949	0.490415	2.77682	3.69403	3.69403	0.917212	0.97203	0.97203	0.97203	0.308918	1.01249	1.01249	0.761361	0.245319	0.540701	0.482912	0.295382	0.187636	0.668386	0.767566	1.38745	1.97843	2.69045	2.60228	4.35527	5.08041	5.35343	4.51968	2.98334	3.39064	1.70496	1.70496	0.886055	0.580765	0.580765	0.235637	0.656656
225		0.446145	0.351537	0.417393	1.69453	3.26898	3.52927	2.46628	1.87578	1.79654	1.40208	1.48379	0.592447	0.888102	0.295655	0.5918	0.296145	0.774373	0.770287	0.924715	0.578778	0.548857	0.39443	0.262138	0.272284	0.444026	0.586489	0.580446	0.431566	1.07278	1.17524	1.20951	1.73576	2.59522	2.56095	2.20533	2.2976	2.93681	2.19938	1.53508	1.05138	1.38653	0.68893	1.30841	1.287	1.77498	0.999992	0.988306	0.532645
226		3.17094	3.09411	2.65613	2.55942	1.85074	2.12944	1.77127	2.66364	2.20122	2.40486	1.60321	1.91927	1.33684	1.25959	0.284938	0.284938	0.140822	0.140822	0.620032	0.920231	1.36804	1.07465	1.01384	0.808777	0.76218	0.474558	0.986397	1.29498	1.49658	1.21507	1.17268	0.929053	0.455977	0.244644	0.30347	0.748362	1.19738	1.69176	3.11191	2.97618	2.67566	1.56796	1.06058	2.1218	2.78006	3.15842	2.05505	0.820941
227		2.37911	2.82864	3.23679	1.94486	0.702284	0.383789	1.56885	2.48982	3.69217	2.91745	2.2455	1.69591	1.7925	2.93419	2.05586	1.76861	1.43771	1.55972	1.72002	1.18948	0.625518	0.515491	0.689416	0.554245	0.2843	0.110374	0.264591	0.517851	0.937953	0.753457	0.868863	0.698118	1.08684	1.01988	1.08873	0.979566	0.983185	0.801491	0.603421	0.970673	0.834165	0.81445	0.141867	0.141867	0	0.0668408	0.0668408	0.298072
228		4.25001	3.02225	2.58705	1.75205	2.8845	4.22917	3.7349	3.56261	3.87286	5.14819	5.58322	4.7829	3.19602	2.81473	2.60444	2.65476	3.07487	3.69554	3.82779	2.50032	1.51756	1.99838	2.44687	3.02207	2.12359	2.31986	1.75239	3.40336	2.70539	3.30138	2.34624	2.20701	1.38295	0.821193	1.9526	1.97237	2.60088	3.49925	4.743	5.37794	4.40773	3.23306	2.91208	2.18542	2.44773	1.86337	1.86159	2.28362
229		1.10667	0.911612	0.874358	1.44717	1.80212	2.50937	2.0193	2.94838	3.59121	4.66194	4.21604	3.51176	2.55058	1.79541	1.13274	1.38912	2.1315	3.11244	2.13248	1.53897	0.997515	1.81386	2.26082	2.19538	1.37904	0.526396	0.0571514	0.524759	0.832415	1.25068	0.873178	0.762421	0.782629	0.974191	1.21564	0.776875	0.77115	0.886294	1.36269	1.153	1.06657	0.898359	0.98075	1.25638	1.13598	1.53568	0.825561	0.709359
230		1.71442	1.32902	0.32116	1.4794	3.04365	3.17573	2.55187	1.16609	1.21165	1.8162	1.49479	1.37232	0.241115	0.267052	0.215034	0.476174	0.433243	0.328368	0.13201	0.417499	0.756368	0.650488	0.538779	0.8905	1.05735	0.886192	0.582474	0.523112	0.529432	0.188584	0.165358	0.175524	0.784558	0.928897	1.62732	1.93719	2.51456	2.12382	1.82349	1.55263	1.19971	0.535113	0.024848	0.101389	0.101389	0.0765408	0	0.181709
231		1.31504	1.36881	1.08214	0.825371	0.33326	0.248487	0.0593056	0.0593056	0.0593056	0	0	0	0	0	0.0620711	0.0620711	0.0620711	0	0	0.319814	0.753099	1.28988	1.69098	1.47708	2.02165	2.13883	2.50834	1.75906	1.14047	0.697917	0.602162	1.93597	1.78963	1.55332	0.777476	1.06975	1.06975	0.324762	0.0324847	0.0324847	0	0	0	0	0	0	0	0
232		0	0	0	0	0.0307995	0.0307995	1.02386	1.60645	3.38677	3.23841	2.99208	1.71405	1.11287	0.745811	0.743361	0.499835	0.499835	0	0	0	0	0	0	0.321059	0.321059	0.321059	0	0.0991005	0.125415	0.38592	0.286819	0.260505	0.217756	1.07605	1.11477	1.11801	0.685973	0.647252	0.623881	0.197622	0.786384	0.721554	1.58111	1.81873	1.68594	0.826377	0	0
233		0.233273	0.155515	0.224503	0.593987	0.593987	1.44876	2.39089	3.3874	3.1288	2.81515	2.69597	2.11055	1.33483	0.749418	0.596938	0.374699	0.111934	0.0291552	0.166544	0.137389	0.178637	0.0908617	0.138588	0.189556	0.321365	0.33862	0.246403	0.231373	0.166391	0.302049	0.236553	0.255915	0.197907	0.686706	0.927437	1.3379	1.5773	2.37235	2.05074	1.22164	0.243655	0.15813	0.411886	0.54305	0.62496	0.371204	0.162885	0
234		2.46527	1.78958	1.78958	0.146071	0	0.111517	0.111517	0.871371	1.06175	1.27894	0.519082	0.823186	0.605996	0.605996	0	0	0	0	0	0	0	0.169516	0.169516	0.334135	0.164618	0.285175	0.57819	0.57819	0.457633	0	1.16622	1.16622	1.16622	0	0	0	0.45173	0.45173	0.45173	0	0	0	0	0	0	0	0.357061	0.357061
235		0.570211	0.698592	1.03865	1.3938	1.27352	1.17677	0.852396	0.782418	0.9857	0.802355	0.67416	0.326615	0.107331	0.132375	0.0461754	0.0721462	0.233165	0.212034	0.186064	0.0323537	0.0323537	0.0323537	0.034626	0.034626	0.034626	0.215004	0.215004	0.215004	0	0	0	0	0.0192926	0.16617	0.276262	0.668081	1.30563	1.53462	1.63331	1.50861	1.67677	1.36616	0.788935	0.737058	0.786822	0.892469	0.437105	0.188146
236		0.265518	1.37091	1.58825	1.93444	1.5668	2.49636	2.75676	2.10318	0.897568	0.215911	0.413853	0.554621	0.68562	0.315005	0.611548	0.565067	0.565067	0.268682	0.189999	0.285817	0.283245	0.591711	0.699048	0.658972	0.301433	0.275758	0.226521	0.258633	0.137906	0.245697	0.325409	0.393861	0.545603	0.498811	0.450163	0.431239	0.590821	0.671519	0.65525	0.634618	0.477362	0.293931	0.123353	0.169638	0.079688	0.163882	0.230058	0.255771
237		1.50499	1.55634	0.834719	0.99945	0.584494	1.39422	1.4997	2.13184	1.55581	1.40737	0.754911	0.764896	0.493115	0.969679	0.786224	0.740525	0.379414	0.479887	0.693994	0.623907	0.753746	0.828672	0.83715	1.06051	0.721625	0.686375	0.600121	0.779444	1.22248	1.16538	1.10545	0.652042	0.505734	0.35019	0.385936	0.621074	0.621074	0.663295	0.731004	0.96908	1.13978	0.806716	0.921142	0.798413	0.916433	0.692459	0.491099	0.752278
238		0.0669533	0.0446355	0	0.378704	0.509765	0.581317	0.494309	0.508525	0.501959	0.210263	0.0649856	0	0.492007	0.492007	1.00866	0.516657	0.516657	0	0	0.132586	0.914822	0.914822	1.31931	0.537077	0.537077	0	0	0.200938	0.200938	0.252525	0.114092	0.313852	0.427027	0.752879	0.616562	1.89436	4.31167	5.2041	3.90609	1.10042	0.14455	0.0980441	0.0980441	0.109222	0.10818	0.10818	0.160873	0.0638713
239		0.271436	0.513024	0.430286	0.521138	0.680597	1.74054	3.18224	4.49072	4.21539	2.69371	0.994318	0.156224	0.111956	0.0113372	0.0260164	0.0146792	0.0146792	0	0	0	0.0332732	0.0332732	0.0332732	0	0.106382	0.131663	0.131663	0.0252809	0	0	0.0382668	0.0382668	0.21399	0.526633	1.42431	2.34028	2.24482	1.75481	4.23697	3.98152	3.58951	0.0156559	0.0270524	0.082159	0.082159	0.0707626	0	0
240		0.324704	0.21647	0.22576	0.641601	0.717167	0.890439	0.739812	0.664246	0.38546	0.0519676	0.0936217	0.041654	0.121516	0.0798622	0.364653	0.549592	0.549592	0.368612	0.190235	0.445727	0.38553	0.344094	0.308223	0.264609	0.21962	0.0529845	0.115856	0.19298	0.139996	0.0771244	0	0.168887	0.440361	0.440361	0.377308	0.259103	0.648153	0.719299	0.594187	0.283389	0.106409	0.159819	0.0815678	0.0815678	0.151607	0.151607	0.34077	0.283908
241		2.02859	2.679	3.34566	4.2153	3.85785	5.03048	4.5125	4.6623	2.07864	1.82258	2.03785	2.70363	2.32589	2.59007	1.92429	3.9302	3.28276	4.08519	2.01799	1.41783	1.12868	2.44023	2.48617	2.95678	1.87659	1.78021	2.06892	1.57299	1.77204	0.646844	1.07634	1.90708	1.75967	1.83674	0.82999	1.50945	1.23608	1.53342	0.853963	1.80986	1.84031	2.33273	2.6357	2.24911	1.75669	0.923696	1.60756	2.64355
242		1.53616	1.42688	0.646661	0.95265	1.51751	1.57765	1.73156	1.10779	1.03477	0.855795	0.797569	1.1588	1.14096	0.85533	0.470351	0.693601	0.731629	0.69119	0.124706	0.224749	0.406008	0.894877	1.05442	1.01473	0.690054	0.533049	0.482185	0.670296	0.571168	0.760592	0.487889	0.446404	0.342051	0.710236	0.916588	1.10622	0.828522	0.820719	0.368643	0.783233	1.13915	1.52583	1.01542	0.460955	0.422871	0.663265	0.835214	0.68374
243		1.86922	1.80711	1.58551	1.89729	1.99201	3.28272	3.4247	4.16633	2.63492	2.62504	1.54168	1.63911	1.38612	1.38694	1.68645	2.0203	2.97509	2.46086	1.97454	1.15707	1.48201	1.64613	1.63256	1.39542	1.43246	1.71602	1.79308	2.02377	1.84365	2.21056	1.86298	2.0568	2.84343	2.89085	3.44847	2.71468	2.97737	2.03245	2.28522	1.41911	1.20983	1.16685	1.49915	2.00107	1.64509	1.94147	1.76611	2.07778
244		1.06875	1.38466	8.77817	9.53971	22.6651	15.491	14.5303	0.732783	0.148574	0	0.622955	0.622955	0.622955	0	0	0.147922	0.147922	0.147922	0.122149	0.122149	0.122149	0	0.623049	1.23188	1.23188	0.608829	0	0.25861	0.368743	1.42889	1.17028	1.16568	0.322529	0.322529	5.05704	7.14744	7.14744	2.3074	0	0	0	0	0	0	0	0	0	3.74002
245		2.57931	1.71954	4.2348	2.51525	4.01609	3.46119	3.46119	1.96035	0	0	0	0	0	0	0	0	0.186051	0.186051	0.186051	0	0	0	0	0.131402	0.131402	0.619033	0.487631	0.487631	0	0.809523	0.955197	0.955197	0.145674	1.42995	3.75959	3.75959	2.32965	0	0	0	0	0	0	0	0	0	0	0
246		0	0	0	0.427098	1.6505	1.71463	1.77356	1.00668	0.964462	0.492789	0.148879	0.126964	0.112611	0	0	1.53108	2.72553	2.72553	1.19445	0	0	0.0186236	0.0612729	0.104199	0.0855754	0.189782	0.146856	0.146856	0.389721	0.535748	1.85641	1.81386	1.85242	0.531753	0.994546	1.97768	2.64766	1.8377	0.669974	0	1.16321	1.16321	1.16321	0.67144	0.67144	0.67144	0.732204	0.732204
247		0.487998	0.856371	2.17627	3.14638	3.05615	1.71653	0.865047	0.810672	0.674048	0.810289	0.423854	0.418426	0.0833222	0.0833222	0.0472961	0.0472961	0.0472961	0.0281433	0.108152	0.131989	0.234045	0.154036	0.195672	0.212679	0.281199	0.288261	0.299124	0.284725	0.21219	0.148082	0.168578	0.168578	0.220822	0.257529	0.567451	0.49437	0.8634	0.621611	0.548488	0.424751	0.81097	1.45442	1.23897	1.03098	0.387529	0.564246	0.317883	0.317883
248		0.628953	0.474383	1.0175	1.17481	1.64763	1.20047	1.63537	1.68451	1.7265	1.76414	2.06018	2.53554	1.78176	1.40653	0.497845	0.497845	0	0.0464673	0.0464673	0.0464673	0	0	0	0	0.0592855	0.0592855	0.0592855	0	0	0	0	0.334693	0.334693	0.415113	0.195235	0.864951	0.976015	0.905762	0.474536	0.43472	1.01929	2.09593	2.80981	2.21665	1.11986	0.279453	0.560681	0.342339
249		1.01862	1.20195	1.64399	2.42906	1.95432	1.13135	0.552815	0.996935	1.21925	0.933362	0.621911	0.845828	1.54497	1.78372	1.33749	0.60479	0.611166	0.611166	0.785608	0.528824	1.07138	0.971248	1.30695	0.764393	0.97738	0.627457	0.946021	0.976132	1.12775	0.976249	0.948755	1.46782	1.43425	0.959097	1.3122	2.1025	2.54215	2.24949	2.34059	2.22013	1.53064	0.51577	0.196584	1.15502	1.60705	2.19613	1.39872	1.45452
250		3.58028	2.66671	3.44789	2.14235	3.99929	5.25692	4.33801	2.20122	0	0	0	0	0.0451706	0.99691	1.11118	1.15363	0.434448	0.320182	0.572032	0.470306	0.624534	0.376455	0.245626	0.091399	0	0	0	0.0886322	0.382227	0.382227	0.768602	1.15184	2.02111	3.46899	6.32702	7.33574	8.11467	7.2436	6.0011	7.09617	6.22439	6.45766	5.34348	4.68995	4.63612	1.95341	1.24493	3.28703
251		2.68284	2.10665	1.20757	1.40883	3.31642	4.8756	5.65012	3.82378	2.77953	1.09828	1.08919	1.45846	3.41365	3.11706	2.32331	1.47879	2.61188	4.8085	3.65925	3.02272	3.18224	3.60137	3.19138	0.862084	0.335576	0.598983	1.38049	2.12051	1.91692	2.42199	1.82052	1.94311	2.9147	3.12656	3.11417	1.55361	4.25261	6.22796	6.2868	3.36932	4.3357	4.62246	5.51525	2.40766	1.42076	0.35798	0.530943	1.38099
252		1.3696	2.13336	3.32201	4.59146	5.56816	4.7465	3.16282	0.733673	0.743081	1.52903	1.66157	1.38941	0.920095	0.632469	0.719417	1.13977	1.62769	2.25464	1.33554	1.44626	0.801917	2.03068	2.33743	2.55244	1.46514	0.920537	0.840876	1.09917	1.71505	2.00254	2.05569	1.58668	2.34923	3.2964	4.43277	5.07598	6.48587	5.6728	5.39305	4.72787	3.93901	3.09991	2.48948	2.23849	1.72113	0.567472	1.69772	1.95209
253		2.65306	2.10961	1.26929	0.545438	1.55181	2.22563	4.37491	3.98176	4.39569	3.12924	3.51305	3.80231	3.08342	2.10277	0.979139	1.08502	1.12382	1.08152	0.976238	1.23348	1.22453	2.19755	1.76911	2.09813	1.65783	1.43294	1.11123	0.41396	0.536484	0.298602	0.773324	0.816596	1.43825	1.23206	1.42293	0.906968	0.798972	1.41397	1.3247	2.07681	1.70392	2.06103	3.11496	2.66468	3.57146	2.17564	3.32394	2.03918
254		0.122152	0.719992	0.67138	0.638557	0	0.117146	0.262534	0.4291	0.311955	0.287725	2.18505	2.95885	5.06314	2.99925	2.51668	0.443588	0.591086	0.434327	0.6047	0.525645	0.893868	0.743764	1.01074	0.600055	0.610659	0.554378	0.462352	0.781133	0.583407	0.91255	0.410551	0.329143	0	0.415356	0.415356	0.415356	0.104317	0.66652	1.04701	1.10834	0.915583	1.05871	0.972961	0.709398	0.786399	0.999851	1.39232	1.159
255		0	0.21609	0.21609	0.630873	0.414783	0.414783	0	0.101398	0.324098	0.919015	1.12481	1.49811	0.903197	0.717407	1.08575	1.19723	2.00164	2.61596	2.50448	1.7746	0.526565	1.46454	1.65998	1.70965	0.771673	0.461651	0.081357	0.382593	0.301236	0.34538	0.044144	0.140314	0.0961703	0.144514	0.113044	0.463805	0.498228	0.759502	1.10866	1.35621	1.7697	1.6226	2.26504	1.74368	2.36299	1.39023	1.84478	1.14287
256		0.980691	1.48858	1.64135	2.24072	2.03627	2.70018	2.88821	4.10236	3.40113	3.90702	2.32798	2.2318	1.29295	1.20026	1.4735	1.86727	2.44802	2.70302	2.03577	1.78166	1.23398	1.51713	1.78081	2.85756	3.38452	3.04563	1.61769	1.2756	1.17275	1.60296	1.24055	1.5817	1.68247	2.06712	1.63853	1.79485	1.06145	1.72009	1.48419	2.61957	2.21985	2.37643	1.23654	1.48348	1.75547	2.34396	1.98135	1.69012
257		4.20151	5.00209	5.53106	5.37288	4.10467	6.26187	6.85048	7.61038	4.94167	4.48602	4.91087	6.56259	7.39386	6.83482	4.58516	3.83231	3.5849	5.42953	3.76666	3.66269	1.84229	4.60518	6.1329	7.1711	5.33985	3.92198	3.43071	2.67069	3.32314	4.5891	4.73729	3.98405	3.54667	5.5016	5.44701	5.68566	6.3235	7.81607	9.525	9.61396	14.1605	12.2139	11.4898	5.96412	4.82137	4.77308	4.91328	5.90876
258		1.71948	1.51779	1.55444	1.83131	4.16914	7.7311	8.15779	6.22507	3.28088	3.83245	6.04433	7.2797	6.36576	3.67086	1.42316	0	0	0	0	0	0	0	0.884544	0.884544	1.2048	0.32026	0.32026	0	0.459203	1.10393	1.35887	1.52336	2.26424	2.52439	2.83089	2.05576	3.77583	4.082	4.05178	2.72457	1.4882	1.10397	0.196022	1.24414	1.04812	1.04812	0	0.0858475
259		0	0.234046	0.234046	0.384373	0.509898	1.32375	1.17342	0.813852	0	0	0	0	0.0933169	0.315752	1.5052	1.4937	1.27126	0.148122	0.262733	0.702349	0.92131	1.18466	0.745039	0.459772	0	0	0.298118	0.417888	1.34412	1.04601	1.08438	0.158147	0.859908	0.701762	0.726524	0.125796	0.125796	0.101033	0	0	0	0.253989	0.404765	0.473104	0.317085	0.441211	0.550676	0.452705
260		0.28622	0.261499	0.279395	0.200228	0.211829	0.226395	0.495685	0.518152	0.54623	0.339437	0.467593	0.639995	0.527107	0.494918	0.515827	0.635486	0.568226	0.28207	0.264386	0.599082	0.707146	0.928329	0.575224	0.6039	0.280742	0.26458	0.295948	0.16692	0.489609	0.577588	0.56269	0.322209	0.148387	0.104936	0.305295	0.504508	0.540302	0.321121	0.24098	0.205186	0.141801	0	0.0399772	0.139935	0.139935	0.226739	0.28352	0.564084
261		0.688269	0.755472	0.786724	0.970148	1.02436	0.881938	0.919219	1.49367	2.05793	1.94374	1.67942	1.91418	1.93057	2.4042	1.43951	1.55577	0.421179	0.658207	0.801217	1.58278	1.73282	1.7151	1.20104	1.08749	1.19808	0.953713	0.723912	0.567342	0.700332	0.673928	0.294415	0.232877	0.587964	1.42895	1.65571	1.61738	0.869571	0.722673	0.70001	1.19402	1.85459	1.68628	1.18898	0.53939	0.275323	0.494608	0.41107	0.563097
262		0	0.0814273	0.0814273	0.0814273	0.0470346	0.213662	0.393682	0.497448	0.330821	0.473198	0.381448	0.583904	0.261506	0.642388	0.439932	0.804359	0.364427	0.364427	0	0.0677492	0.18294	0.239095	0.31524	0.396394	0.792703	0.721089	0.896125	0.595998	0.988851	0.8709	0.985091	0.674325	0.488688	0.671739	0.581532	0.62864	0.540147	1.0854	1.53864	1.45457	0.925886	0.497931	0.220911	0.308309	0.168122	0.168122	0	0.456145
263		1.53645	1.0243	1.52135	3.34609	7.09959	10.5131	9.6404	6.40105	2.49045	1.08978	2.7947	2.7947	2.21907	0	0	0	0	0	0	0	0	0	0	0	0	0	0	0	0	0	0.4359	0.4359	1.12668	0.98975	1.44898	0.940282	1.01543	0.556195	0.374115	0	0	0	0	0	0	0	0	0
264		0	0	0.133716	0.133716	0.630265	0.496549	0.565714	0.21847	0.445998	0.721265	0.571959	0.344432	0	0	0.155616	0.155616	1.40033	1.32063	2.65462	3.74927	3.67335	3.89095	3.06334	4.99862	5.80013	4.05053	2.35309	0	0	0	0	0	0	0	0	0	0	0.516295	0.516295	0.516295	0	0	0	0	0	0	0	0
265		0	0.39461	0.39461	2.76732	2.75987	4.49592	5.32182	9.25161	7.83079	4.63217	0.315222	0	0	0.614283	0.614283	0.614283	0	0.100141	1.40867	1.62783	1.52769	0.589991	0.370829	0.370829	0	0	0	0	1.33063	1.33063	1.33063	0.500762	1.06366	1.06366	2.71405	2.88887	2.88887	1.15914	1.98132	3.82876	7.30098	6.57644	5.05776	1.16412	1.17039	6.3545	6.3545	5.51287
266		0.852047	0.690826	0.76641	1.04337	1.16552	0.999357	0.837462	1.86082	3.57767	3.24507	2.10507	0.128311	0.128311	0	0	0	0	0	0	0.146514	0.146514	0.214809	0.0682953	0.109015	1.41577	1.41577	1.37505	0	0.0477075	0.0477075	0.262056	0.214348	0.258353	0.0705427	0.0705427	0.0265376	0	0.653531	2.27039	3.14914	4.80622	3.52095	2.86899	0.558385	0.226793	0	1.26469	1.31742
267		0.0949714	0.0633143	0.0839171	0.221696	0.221696	0.285166	0.256766	0.408485	0.471389	0.385509	0.233789	0.0234989	0.0328599	0.0328599	0.0469435	0.0140836	0.0467002	0.109562	0.109562	0.812536	1.17866	1.32409	0.623459	0.180384	0.0843259	0.132982	0.372897	0.32353	0.313409	0.170353	0.170353	0.0968586	0.15531	0.600132	0.600132	0.893055	0.483554	0.559817	0.275851	0.851699	1.04986	1.25719	0.646024	0.371601	0	0	0	0
268		0.271813	0.420345	0.49188	0.429867	0.340163	0.395765	0.567052	0.41762	0.478923	0.365669	0.365669	0.177228	0.516501	0.701285	0.868792	0.447792	0.59306	0.425553	0.330052	0	0.161043	0.517421	0.517421	0.443927	0.27957	0.27957	0.192021	0.317213	0.317213	0.317213	0	0	0.430567	0.430567	0.505854	0.299395	0.299395	0.224108	0.0300921	0.166858	0.456049	0.425956	0.333776	0.248238	0.458239	0.413654	0.450969	0.295476
269		0.613226	0.443633	0.349105	0.314325	1.01325	1.01325	0.895259	0.627598	0.804491	0.661773	0.553209	0.382194	0.710946	0.353435	0.425594	0.221573	0.620731	0.574034	0.472621	0.307754	0.410003	0.419025	0.504178	0.370589	0.432079	0.161953	0.161953	0.204734	0.182634	0.248842	0.435108	0.713446	0.647238	0.416935	0.111378	0.234649	0.123271	0.123271	0.124342	0.708217	1.03371	1.2067	0.622825	0.417501	0.275837	0.752749	0.70776	0.986421
270		0.659171	0.577366	0.699322	0.641001	1.08059	0.807749	1.08457	0.507053	0.340489	0.127151	0.174647	0.301398	0.174246	0.588763	0.645875	0.645875	0.183863	0.0927243	0.251529	0.251529	0.158805	0.0355316	0.157686	0.200228	0.472764	0.509976	0.548426	0.282962	0.123596	0.119055	0.131565	0.131565	0.384715	1.06494	1.18426	1.691	1.53613	1.41681	0.58047	0	0	0.603841	0.864452	0.864452	0.260611	0.113527	0.19124	0.249033
271		0.706515	0.47101	0.402749	0.143076	0.143076	0.489317	0.476819	0.625569	0.577145	0.534509	0.660125	0.309836	0.274367	0.0671074	0.0671074	0.111618	0.139704	0.163298	0.267422	0.257068	0.356945	0.227309	0.246371	0.17168	0.15268	0.0768205	0.0280408	0.215683	0.229333	0.284096	0.096453	0.0547628	0	0.123818	0.299267	0.377504	0.472349	0.820814	0.742578	0.523914	0.00982448	0.0416767	0.159072	0.310925	0.33409	0.305885	0.176693	0.346245
272		0.340958	0.27114	0.555404	0.988512	0.984125	1.02776	0.803012	1.40321	1.48359	1.64765	1.46442	1.29797	1.06842	1.36257	2.21355	1.84336	1.0928	0.314206	0.816693	0.883993	1.17657	1.04788	0.980578	1.09154	0.805115	1.57954	1.15135	1.06399	0.77707	0.78924	1.44577	0.958269	0.910281	0.253751	0.413889	0.160138	0.233743	0.510926	0.602065	1.02368	1.08931	1.72439	1.37696	1.3587	0.632489	1.12742	0.982348	0.982348
273		0.280638	0.548167	0.604468	0.705248	0.50882	0.358356	0.270446	0.440174	0.467547	1.21024	0.890992	0.997005	0.148512	0.262853	0.129467	0.193231	0.0637641	0.0637641	0.0401365	0.189085	0.221802	0.227287	0.0783383	0.0456212	0	0	0	0.0631307	0.121897	0.14811	0.0849798	0.083177	0.306802	0.306802	0.375761	0.125924	0.232734	0.106811	0.106811	0.448406	0.522182	0.707736	0.336013	0.393712	0.417965	0.341283	0.352397	0.142589
274		1.66051	1.47137	1.16515	0.881047	1.24711	1.39643	1.45628	1.74129	2.86086	2.80951	2.83525	1.40319	2.06258	1.0214	1.58172	0.838314	0.838314	0.278	0	0	0.0916695	0.225522	0.225522	0.326904	0.64701	0.64701	1.20448	1.05368	1.15052	0.400001	0.641519	1.2462	1.68481	1.33916	0.782428	0.771168	0.78892	0.690782	0.49152	1.71902	2.78288	2.9586	2.82015	2.28782	3.24931	2.10766	1.63892	0.772973
275		0.653584	0.637818	0.64375	0.33449	0.583372	2.27219	3.34068	3.96377	2.86982	3.31937	2.60759	1.94217	0.424134	0.170431	0.200045	0.406881	0.522998	0.700858	0.494022	0.677724	0.889408	1.31439	1.31458	0.83357	0.495325	0.0867359	0.147515	0.135564	0.171754	0.514591	0.439806	0.487192	0.487285	0.487285	0.668525	0.645365	1.10069	1.81102	2.62802	4.28634	3.83015	3.19817	1.47288	2.20036	1.79419	1.40585	0.277674	0.227539
276		0.215894	0.478454	1.01669	1.04943	0.745824	0.90607	1.40528	1.9426	2.46543	3.80052	2.96732	3.02985	1.26163	1.8354	1.08978	1.01204	0.411805	0.79546	1.02488	1.28655	1.32794	1.63995	1.63806	1.99548	1.54856	0.976385	0.454375	0.13256	0.266482	0.857767	0.857767	0.812363	0.275291	0.362658	0.14158	0.0873669	0.574436	0.942919	1.20142	0.962107	0.944025	1.05463	1.1842	1.97005	1.99767	1.53297	0.487528	0.556649
277		0.739894	1.72642	3.64613	4.96234	5.08056	3.98548	3.32565	3.9124	5.10235	5.50622	5.35295	3.78348	3.22868	5.37076	7.35497	8.42824	4.80774	7.66505	8.47468	10.3641	5.60719	4.74018	3.9718	5.14023	5.37328	5.53003	4.04125	2.81316	1.81952	2.65386	3.01967	2.14151	3.44215	3.4175	3.09707	2.08481	1.80359	1.80359	1.65088	1.66735	2.80281	1.97643	1.72846	1.45766	2.42928	3.59304	2.72837	2.38403
278		0.373456	0.362739	0.763158	0.553771	0.644421	0.260837	0.260837	0.248948	0.301958	0.331154	2.12795	3.26502	4.40593	2.75094	1.57056	0.800114	0.532417	0.466291	0.0666409	0.0707815	0.231469	0.246159	0.584368	0.42368	2.01805	1.60906	1.60906	0	0	0	0	0	0	0	0.00994167	0.00994167	0.00994167	0.0174324	0.0174324	0.48357	0.61614	1.37229	0.906157	0.893267	0.137113	0.137113	0.0843655	0.276156
279		0.421606	0.299326	0.885083	0.822117	0.803862	0.265564	0.428813	2.47022	2.48999	3.04087	3.03849	3.53487	5.26435	4.0355	3.83174	1.57346	1.23816	1.8591	2.26707	2.27448	1.66195	1.04854	1.05756	0.608377	0.491316	0.711999	0.711999	0.711999	0.0644306	0.141615	0.141615	0.114486	0.0373016	1.26139	1.26782	1.26782	0.133167	0.406742	0.67342	2.21925	2.76607	3.49673	2.19054	2.67917	4.05701	3.72793	2.79604	1.71499
280		0.776986	1.36387	2.39741	3.31802	4.65749	3.34429	2.58961	0.8727	2.26567	2.0693	1.70108	0.594225	0.970928	1.11928	0.739117	1.6396	1.39104	1.27719	0.0730447	0.0730447	0.0730447	0	0.0524566	0.15572	0.229854	0.177397	0.202948	0.128814	0.128814	0	0	0.100941	0.504259	1.01448	1.35513	1.34992	1.00579	1.39396	2.30309	2.54605	2.29439	1.32496	1.65833	2.45482	2.11702	1.43715	0.0625599	0.0625599
281		1.56801	1.04534	1.04534	0	0.525573	2.83422	2.83422	3.81674	5.8408	9.8372	11.8884	10.3104	6.31401	3.20199	2.1477	4.19508	4.53428	2.8338	1.16268	1.15852	6.73649	6.93816	8.37425	2.79628	2.26293	1.19888	1.19888	3.57998	2.42567	2.73756	0.311887	0.420207	0.10832	4.12644	4.01812	4.0534	0.263062	0.263062	0.227784	0	0	0.822627	2.01288	4.65321	4.26071	3.07046	0.670894	0.603761
282		4.04492	2.86887	2.62306	1.29797	2.509	2.84872	4.39021	5.02105	8.88083	7.68671	6.87127	3.30128	4.27938	5.89931	5.16399	3.02297	0.561344	1.05139	3.44197	5.13071	6.48032	4.93549	3.46124	1.57203	2.67068	3.56957	4.68254	6.1145	5.00113	3.94704	1.89313	2.33197	3.1232	3.20214	3.44199	3.34619	4.05884	3.6439	2.65312	2.80633	2.54258	3.79923	3.6821	4.66328	3.61719	1.46708	1.18243	2.07554
283		1.18423	0.789484	0	0	0.104884	0.644416	0.787611	1.03147	1.17654	2.30085	2.49176	2.13977	0.872271	0.89993	1.08947	1.08947	0.570388	0.236711	0.686582	0.76395	0.934454	0.484583	0.507296	0.377225	0.377225	0.228917	0.685439	1.05249	1.05249	0.6149	0.247851	0.247851	0	0	0.0272234	0.06402	0.936746	1.86481	2.10857	2.24374	1.95672	3.45301	3.61565	3.39503	1.61817	0.841533	0.464828	1.21633
284		2.45181	2.24709	1.10738	1.31305	1.43298	2.20852	2.37076	1.63827	0.367913	0.166156	0.166156	0.552939	0.386783	0.568148	0.181365	0.450291	0.363124	0.484379	0.624981	0.953711	1.01517	0.79963	0.420246	0.883695	0.884986	0.99271	1.14191	0.946636	1.24823	2.84805	3.10425	3.37099	2.71875	3.94712	3.74283	3.14142	2.40262	2.96473	3.07478	2.52417	2.24906	1.50607	1.6549	1.22063	0.94623	1.05796	1.20993	1.41448
285		0	0	0	0.940351	0.940351	0.940351	0.668617	0.894463	0.894463	0.225846	0	0	0	0.215763	0.215763	0.215763	0	0	0.266858	0.266858	0.266858	0	0	0	0	0	0	0	0	0	0	0	0	0	0	0	0	0	0	0	0	0	0	0	0	0	0	0
286		0	0	1.9058	5.75651	6.71161	5.34469	1.49397	1.8869	1.43957	1.43957	0	0	0	0	0	0	0	0	0	0	0	0	0	0	0	0	0	0	0	0	0	0	0	0	0	0	0.21365	0.21365	0.431718	0.218068	0.218068	0	0	0	0	0	0	0
287		0.238017	0.158678	0.153522	0.153522	0.391982	0.686026	0.918793	0.680334	0.565029	0.732836	1.00517	0.73183	0.700065	0.427736	1.00729	0.638482	0.715672	0.0771903	0.0771903	0.0444768	0.0886067	0.160453	0.115976	0.17042	0.122035	0.339138	0.34041	0.428482	0.702496	1.86094	1.7494	1.28782	0.19883	1.04983	1.36103	1.44339	1.19992	1.26029	1.0538	1.59903	1.50698	1.67023	0.680623	0.640943	0.432524	0.269368	0.336819	0.557183
288		0.268534	0.521299	0.607739	0.710723	0.818656	1.29524	1.58898	1.66592	1.10289	0.633547	0.687887	0.687887	1.04214	0.548796	0.548796	0.0881498	0.131871	0.131871	0.238764	0.106893	0.155992	0.127663	0.127663	0.12353	0.0616143	0.149441	0.200488	0.300213	0.330631	0.395043	0.27867	0.327712	0.167287	0.331358	0.164071	0.643603	1.20093	1.34122	1.31072	0.868765	2.1551	1.70607	1.47584	0.283344	0.283344	0.408857	0.174723	0.174723
289		1.80522	1.48771	2.83762	5.16543	7.35276	5.60036	6.94362	4.47207	3.83367	0.281385	0.445767	0.283165	0.384897	0.569722	3.4929	4.45261	4.1034	1.5263	0.579843	2.28666	3.37565	3.14188	1.43507	0	0	0.122239	0.224551	0.285572	0.874003	0.771691	0.71067	2.62836	3.14147	3.91076	3.59089	5.34137	5.9207	5.76903	4.47328	3.91642	1.7596	0.812941	0.51901	1.25532	2.12159	1.60258	3.68494	2.81867
290		0	0.0856647	0.424667	0.706049	0.689551	0.350548	0.400851	0.664577	1.25367	2.3621	3.61406	3.02497	1.58485	0	0	0	0	0	0	0	0	0	0	0	0	0	0	0	0	0	0	0	2.17079	2.38672	2.44646	0.858224	4.52127	4.46152	3.87897	0.819698	0.971387	0.971387	0.151689	0	0	0	0	0
291		0.121965	0.203499	0.373164	0.373164	0.250975	0.0593317	0.399416	2.31147	3.49473	4.91557	3.33293	2.72254	3.90539	3.63397	3.07097	0.348692	0.364799	0.295594	0.0741016	0.139378	0.139378	0.139378	0	0	0	0	0	0.0248557	0.0885194	0.252474	0.260939	0.197276	0.0540068	0.120685	0.120685	0.230265	0.554444	0.832224	0.871583	0.557515	0.754118	0.937421	1.33338	0.875852	0.899989	0.527244	1.13411	0.757044
292		0.185259	0.525803	1.08108	1.77466	1.91882	1.36355	1.32292	1.91198	2.37815	2.55773	2.0615	2.57442	2.6033	3.97747	4.37726	3.83844	2.65234	1.27347	1.94039	1.11301	1.11301	0	0	0	0	0	0	0	0.134623	0.134623	0.134623	0.199881	0.199881	0.199881	0.102627	0.702438	0.732729	1.643	1.37855	2.68703	2.88089	3.39474	2.48745	1.86283	1.09233	1.30447	0.722328	0.792567
293		0.168253	0.246599	0.842557	1.56144	1.42701	0.953837	0.272201	0.505844	0.383055	0.900543	0.6669	0.872545	0.518007	0.869061	0.796674	0.761971	0.725434	0.592176	0.794394	0.568128	0.568128	0.425138	0.47674	1.09047	0.753588	0.673751	0.060017	0.524843	0.663366	0.795795	0.664446	0.629377	0.673992	0.50038	0.336909	0.410645	0.25078	0.920267	0.80635	0.902168	0.232681	0.157663	0.384437	0.622172	1.2696	1.05024	1.36845	1.11041
294		0.134083	0.351498	0.351498	0.786235	1.45524	1.69366	1.93323	1.30813	1.82267	1.18654	1.46412	1.31591	1.66802	1.08441	0.636916	0.660436	1.12413	0.96688	0.46369	0	0.305182	0.305182	0.710459	0.405277	0.519415	0.355048	0.661154	1.186	1.15956	1.18605	0.890014	0.675546	0.526862	0.522042	0.840933	0.939967	0.849465	1.546	1.26305	1.31754	0.302113	0.8629	0.707659	1.30813	1.13099	1.31903	0.848222	1.17152
295		0.800828	1.17465	1.17049	1.58213	2.11681	3.00587	3.05169	2.68975	1.74846	1.1838	0.370304	0.23241	0.330816	0.575465	0.575465	1.21786	0.973207	0.397294	0	0.0562269	0.137771	0.137771	0.0815438	0.192459	0.256996	0.560418	0.36796	0.303422	0.0489662	0.104665	0.439871	0.503472	0.463102	0.398589	0.679116	2.52398	2.83754	3.76126	2.74258	2.54644	1.29633	0.454818	0.0667109	0	0	0	0	0
296		0.575638	0.439621	0.191405	0.0558617	0	0.551194	0.915761	1.33143	1.3325	0.96793	0.552265	0.0710022	0.0710022	0.116049	0.270388	0.372448	0.462906	0.237565	0.222219	0.183817	0.183817	0.0971033	0	0.226256	0.644596	0.753809	0.751536	0.55247	0.567163	0.34318	0.177293	0.0533859	0.181091	0.176863	0.472346	0.705528	0.794898	0.554208	1.02827	0.889744	0.834951	0.0228956	0.0663312	0.107565	0.228367	0.266318	0.413373	0.380691
297		0	0	0.087417	0.122649	0.199924	0.123392	1.06643	1.61159	4.83497	5.76135	6.14218	3.49486	2.43387	1.43061	1.06238	0.218716	0.268474	0.0497579	0.0497579	0.0444797	0.0542943	0.0843988	0.069709	0.0598944	0.0297899	0	0	0	0	0	0	0	0.171556	0.34999	0.34999	0.178434	0.0708163	0.572088	1.0428	2.08616	1.8198	1.34909	0.234911	0	0	0	0	0.0692418
298		0	0	0.0882506	0.191472	0.43536	0.54731	0.565606	0.587095	0.789524	1.8787	2.30398	1.95796	1.06119	0.921804	1.25436	1.2529	1.03268	1.34291	1.03043	0.838681	0.261356	0.650655	0.511363	0.938146	0.833892	0.833892	0.285044	0	0	0	0	0.108533	0.454098	0.454098	0.345565	0.0198768	0.0254916	0.602396	1.76199	2.99956	2.81708	2.4455	1.20231	1.1616	0.913188	1.99973	2.19058	1.93866
299		0.809961	1.22462	1.32328	1.36236	0.976496	1.01122	0.964859	0.805657	1.22299	1.84332	2.19225	1.33652	1.4252	1.77166	2.12701	1.99346	1.66206	1.20974	0.991691	1.04362	1.4755	1.68414	1.19498	0.763099	0.371462	0.575613	0.61144	0.922403	0.937204	1.39743	0.781345	0.721457	0.715354	1.47918	1.68531	1.19536	0.606268	0.468401	1.1755	1.59085	1.95152	2.18948	2.03181	1.874	1.39984	1.39672	2.05522	2.50879
300		2.32356	1.54904	2.10616	5.06192	5.73644	4.68808	2.04495	1.37043	1.37043	0.511257	0.511257	0.511257	0	0	0	0.66262	1.11484	1.87584	1.21322	0.982997	3.16384	3.16384	4.37412	1.43227	2.52099	1.08872	1.08872	0	0	0	0	0	0.249026	0.249026	0.249026	0.64682	0.64682	0.848446	0.201626	0.991066	1.61779	1.61779	1.72759	0.899238	0.899238	0	0	0
301		1.12849	1.12192	1.12192	2.27664	1.90704	1.90704	0	0	0	0	0	0	0	0	0	0	0	0	0	0.232787	0.232787	0.232787	0	0	0	0	0	0	0	0	0.582028	2.05354	2.83417	2.40055	1.64967	0.869041	0.720634	0	0	0	0	0	0	0	0	0	0.224182	0.477421
302		0	0	0	0	0	0	0	0	0.953752	0.953752	0.953752	0	0	0	0	0	0	0	0	0	0	0	0	0	0	0	0	0	0	0	0	0	1.3234	1.3234	1.3234	0	0	0	0	0	0	0	0	0	0	0	0	0
303		0.213924	0.142616	0.132053	0.150541	0.162409	0.0870452	0.0538094	0.525789	0.517453	0.517453	0.0336057	0	0	0	0	0.0250491	0.078531	0.146984	0.170284	0.343321	0.341378	0.476586	0.278107	0.346316	0.277962	0.249923	0.390695	0.840519	0.840519	0.640204	0.278305	0.278305	0.203128	0	0	0	0	0	0.0881476	0.416664	1.56021	2.03689	1.70837	0.576466	0.0116356	0.0116356	0.0213937	0.0801719
304		0.489361	1.33832	2.73848	2.8086	3.10047	2.23611	3.18227	3.5415	3.03239	1.89722	0.932407	3.72283	3.57827	3.01251	0.677972	0.615182	1.68999	2.65955	2.96426	2.07991	0.800241	0.811678	0.758566	0.866557	0.550411	0.543123	0.262663	0.422189	0.389568	0.480535	0.561722	0.33168	0.309195	0.373978	0.476539	0.408056	0.536879	0.669284	0.916288	0.48197	0.521734	0.274731	0.894808	0.671079	1.079	0.458927	0.407925	0.299465
305		0.36331	0.662236	0.661482	0.978479	0.964644	1.01045	0.800559	0.500482	0.357941	0.193453	0.720178	0.911756	0.824419	0.191578	0	0	0.136253	0.222979	0.222979	0.160808	0.0740826	0.141052	0.0669698	0.0669698	0.234051	0.374996	0.661257	0.427206	0.286261	0.327623	0.372103	0.427633	0.519323	1.01371	0.958177	0.633236	0.094371	0.094371	0	0.00946767	0.00946767	0.0854466	0.0759789	0.173394	0.0974154	0.269973	0.838438	0.838438
306		0.238181	0.158787	0	0.0199375	2.2818	3.01619	4.4268	3.15643	3.47725	2.41169	3.8194	4.24509	6.10869	6.43509	4.95419	2.7256	0.408543	0.494132	0.721381	0.715685	1.10689	1.09958	1.03403	1.17068	1.0642	0.726908	0.167391	0.0882472	0.375211	0.816837	0.782519	0.529585	0.034029	0.337663	0.796025	1.32071	1.39175	1.18618	0.884232	1.23675	0.949921	0.789531	0.26159	0.310044	0.36869	1.44725	1.5119	2.53564
307		1.10772	1.14025	0.76465	0.703538	1.3746	1.96668	2.78639	2.17331	2.03522	1.24197	0.782221	0.175421	0	0	0.119884	0.635969	0.849831	0.729947	0.416749	0.347606	0.404907	0.540897	0.732971	0.748012	1.18706	0.889725	1.58079	0.907819	0.999327	0.649649	0.694929	1.83414	1.97208	1.82185	1.08807	2.24867	4.00943	6.23748	4.60876	3.65518	0.890732	1.04337	0.618253	0.824841	0.588648	0.617484	0.410896	0.728665
308		0	0	0	0	0.327715	0.327715	0.327715	0	0	0.327332	0.327332	0.340037	0.177776	0.177776	0.165071	0	0	0	0	0	0.21161	0.21161	0.21161	0	0	0	0	0	0	0.0376999	0.0376999	0.0376999	0	0	0	0.0748966	0.417287	0.417287	0.344144	0.0563637	0.850424	0.848671	1.22037	0.426308	0.426308	0	0	0
309		5.34352	3.56234	1.33422	1.94507	3.18143	4.481	4.31363	4.59526	4.21913	2.44142	0.923445	0	0	0.988981	2.8799	4.36848	3.98367	2.39783	1.93979	1.33562	1.03054	1.22688	2.49081	2.49081	1.26393	0	0	0.928041	2.42777	4.85786	4.51033	4.47049	3.56841	6.84334	8.12463	7.37731	4.36118	2.94997	2.45037	3.17135	5.01175	6.2245	5.68385	3.20041	1.70656	1.01585	1.19469	1.19469
310		0.781016	0.94175	1.10042	1.26649	1.98069	2.32742	3.11893	2.57143	3.25205	3.30916	3.05377	3.76234	2.33143	2.48672	1.0958	2.44354	2.86926	2.26113	0.913393	0	0	0.306342	0.685362	1.47351	1.16717	0.788147	0.155346	0.717935	1.10104	1.30749	0.744903	0.361803	0.379068	0.669807	0.991941	0.783304	0.691396	1.04933	1.1341	1.13824	0.609231	0.853909	2.19009	2.28054	1.78066	0.410029	0.400982	0.777162
311		0.365555	0.549768	1.28003	1.41973	1.17848	0.882757	2.19372	3.38378	3.51099	2.23994	1.85591	1.16805	0.870848	0.238218	1.74677	2.84827	2.67395	1.1654	0.842893	1.33075	1.33075	0.756036	0.62669	1.20045	1.3046	1.24684	0.704252	0.813011	1.35848	2.21218	2.31488	2.21301	1.77607	2.3307	1.52244	1.32015	0.442139	0.727895	0.74971	0.855388	0.810683	0.543226	0.6431	0.826529	0.955701	1.57418	1.60141	1.51156
312		2.30229	2.33169	4.88776	6.50238	6.1022	3.09666	1.03714	0.944698	1.0732	0.620013	0.462917	0.629759	0.806145	0.925117	0.827276	1.02501	0.961053	0.627723	0.427597	0.731012	0.834958	0.609486	0.611018	0.743068	0.872499	0.365427	0.129431	0	0.942913	1.21028	1.55733	1.20723	2.45007	2.64512	3.61741	4.80286	5.82471	5.34933	4.4095	3.14814	2.55259	1.49785	1.46095	1.58128	1.39894	1.29438	1.57382	1.4918
313		0	0.21859	0.535022	0.645995	0.256922	1.16005	1.60359	2.3524	2.02391	1.37218	1.44331	1.23006	1.84801	2.02155	1.85782	1.60138	1.15375	0.90735	0.545838	0.318257	0.75375	1.27276	1.11183	1.20978	0.797792	0.26469	0.270504	0.252913	0.635339	0.572766	0.766476	0.38405	0.367671	0.0845302	0.0845302	0	0.273287	0.379301	0.379301	0.128067	0.255774	0.487626	0.72228	1.01892	0.898172	0.641465	0.367762	0.591429
314		1.77197	1.98046	2.16338	3.35197	4.07357	4.31408	3.144	2.47871	1.95643	2.4511	2.14023	2.75585	1.65188	1.67735	1.03232	2.74504	3.41281	3.6774	2.15653	0.918713	0.191848	0.526996	1.78702	2.05724	1.88728	0.730312	0.566573	0.393623	0.818926	1.87848	1.88659	2.41862	1.64956	2.30859	2.04984	2.8852	3.29294	3.00748	1.77515	2.00384	1.71934	2.6994	1.92693	3.09319	2.34296	1.74563	0.835815	1.31191
315		0.468864	0.312576	0.542065	1.33365	2.03316	3.51993	4.11849	6.31546	7.43248	6.84306	4.35414	3.86989	3.14299	2.67038	0.386398	0	0.0978354	0.319381	0.319381	0.221546	0.22181	1.51673	1.51673	1.50381	0.308215	0.308215	0.099323	0	0	0.00791299	0.129404	0.291324	0.455732	0.627763	0.579672	0.51834	0.224818	0.141263	0.939204	2.8256	3.63654	5.36751	5.27454	5.12928	2.48938	0.695956	0	0.353402
316		1.95546	1.61766	1.50765	0.671746	1.27392	1.48914	2.82045	2.34171	1.76876	0.527823	0.175439	0.511382	0.421017	0.433403	0.345717	1.90058	2.68681	2.43856	0.906096	0.0561047	0.0561047	0.0336976	0.301577	0.358335	0.584996	0.522827	0.466069	0.603837	0.893426	1.03855	0.822218	0.658233	0.603681	0.455587	0.0905745	0	0.0921007	0.52941	0.52941	0.591772	0.669492	0.960233	1.47339	1.44719	1.70842	1.12512	1.22418	0.766977
317		0.196551	0.297821	0.188574	0.166787	0	0.0832501	0.0832501	0.0832501	0	0.167103	0.381297	0.381297	0.214194	0	0	0.0848965	0.0970167	0.343026	0.258129	0.246009	0	0	0.023814	0.023814	0.0999129	0.315841	0.43073	0.537496	0.431277	0.316388	0.133523	0	0	0	0	0.0722376	0.0722376	0.121852	0.0605159	0.597033	0.547418	0.647494	0.220932	0.220932	0.223619	0.148149	0.222296	0.504286
318		1.15552	0.770344	0.177307	0.186743	0.30383	0.30383	0.117087	0	0	0.350475	0.350475	0.456676	0.106201	0.135682	0.329309	0.603174	0.64966	0.82943	0.555565	0.551418	0.277755	0.668621	1.06532	2.44994	2.05907	1.81915	0.341383	0.341383	0.163022	0.557235	0.557235	0.541279	0.155695	0.670846	0.877496	0.969087	0.585071	0.527599	0.892537	1.25359	1.11127	0.533327	0.192582	0.697795	0.764267	0.612824	0.354186	0.42879
319		1.27762	1.17619	0.83625	2.44598	4.35323	4.359	2.85464	1.62599	1.57559	1.92001	1.85209	1.59966	1.03092	0.366722	0.485575	0.486937	0.702258	0.663095	0.916724	0.681541	0.753251	0.575849	0.514974	0.630887	0.563945	0.373749	0.436604	0.476838	0.55102	0.504269	0.4517	0.429572	0.474522	1.03435	0.982294	0.864138	0.210211	0.210211	0.303322	1.04774	1.30639	1.0331	0.347844	0.0891873	0.154986	0.263359	0.351019	0.316243
320		0.167448	0.203315	0.34763	0.317241	0.475953	0.280002	0.740409	1.82463	2.44882	3.66161	2.37942	1.85124	0.159936	1.25779	1.56524	1.65737	0.552909	0.137946	0.353268	0.307452	0.393787	0.144733	0.144733	0.375858	0.566154	0.777719	0.483349	0.325132	0.345276	0.339166	0.37975	0.511314	0.699113	1.08621	0.820777	1.27372	1.64196	1.88062	1.63603	1.0585	1.08839	1.01335	0.704484	0.611645	0.564818	0.564818	0.388473	0.0972048
321		0.177794	0.16269	0.112449	0.195581	0.294203	0.277381	0.194249	0.193566	0.1421	0.295137	0.353578	0.388443	0.766792	1.43658	1.5427	1.29293	1.28524	1.49248	1.68868	1.0822	0.879544	0.631798	0.733433	0.792893	0.924666	1.02816	0.975457	0.814684	0.353387	0.425269	0.224203	0.224203	0	0.263142	0.352645	0.65002	0.539225	0.449721	0.152347	0.113296	0.520899	0.621856	0.67447	0.63052	0.529563	0.701064	0.587727	0.658751
322		0.027084	0.2631	0.351035	0.695391	0.503584	0.488006	0.349713	0.364567	0.31623	0.374984	0.306894	0.374913	0.0920401	0.184599	0.0925591	0.243919	0.318845	0.434219	0.28286	0.115375	0.0547654	0.0547654	0.142112	0.0873462	0.914525	1.30589	2.56717	1.99799	1.6685	1.12131	0.982514	0.890353	0.30984	0.190641	0.327821	0.243635	0.359851	0.323371	0.341001	0.304852	0.186151	0.166189	0.260211	0.463326	0.416262	0.437078	0.320535	0.420736
323		0.339701	0.226468	0	0	0	0.622899	0.622899	0.622899	0	0	4.47991	5.58578	5.58578	1.10588	0.482573	0.482573	1.36295	2.68311	3.60321	6.40388	4.60115	3.68105	0.26133	0.351739	0.351739	0.0904088	0	0	0	0	1.98404	4.92084	4.92084	2.9368	3.55655	3.55655	3.55655	1.20691	3.78438	3.78438	2.57747	0	0	0	0.270624	0.270624	0.270624	0
324		0.442855	0.295237	0.295237	0.488455	0.488455	1.40934	5.36433	5.36433	5.46546	2.05525	2.75354	1.73152	0.698288	0	0	0	0.636771	6.44071	8.14575	7.50897	1.70503	1.33641	1.75031	1.75031	0.413899	0.666484	0.666484	2.82575	2.49934	3.77579	1.61653	6.58046	6.32827	6.97974	3.36919	4.43727	5.09089	5.46967	3.37733	2.07224	1.33966	5.58255	5.58255	5.71163	1.46875	1.46875	0	4.11435
325		1.39921	1.01297	1.01297	0.312084	0.245747	1.47833	1.64736	1.63353	1.29901	1.7691	3.24596	2.37727	1.50623	0	0	0.202006	0.523766	0.559948	0.568581	0.785102	0.74892	0.573057	0.0531729	0.139101	0.104325	0.0859283	0	0.362954	0.49721	0.725401	1.02301	1.08936	0.861171	0.290145	0.225003	0.770271	1.24462	1.32858	2.02123	1.79232	1.79325	0.555331	0.220362	0	0.240965	0.966976	1.12053	1.336
326		0.352274	0.270123	0.487389	0.702122	1.22881	1.36349	2.46374	2.24155	2.4121	2.43465	2.60326	2.49761	1.11935	0.913601	0.521513	0.428022	0.0844707	0.129547	0.129547	0.229185	0.118135	0.167164	0.181498	0.219116	0.170088	0.0561158	0.0409109	0.0690818	0.1463	0.105389	0.0981012	0.136725	0.163911	0.448591	0.522502	1.08368	2.12976	2.60401	3.04147	1.68983	1.02583	0.25656	0.300024	0.916749	0.666687	0.710908	0.153996	0.185822
327		2.02796	2.65039	3.67475	3.9635	2.81457	1.52187	1.79543	2.6591	3.12481	3.76509	3.51271	3.74211	4.71691	4.34699	3.22447	0.390857	0.166324	0.631403	1.25338	1.66207	1.56967	1.88713	1.45131	1.60108	1.15601	1.95514	2.12208	2.24854	1.96142	1.42696	1.41087	1.15327	1.93813	1.96127	2.5922	2.55346	2.87943	2.41345	2.05107	1.63533	1.68762	1.63205	2.27697	2.0759	2.77756	2.25568	2.89001	1.92203
328		0	0.470238	0.835754	0.835754	0.597565	0.232048	0.232048	0.403516	0.403516	0.548163	0.144647	1.24157	1.09692	1.09692	0.19314	0.19314	0.19314	0	0	0	0	0	0	0	0	0	0	0	0.20651	0.259615	0.307537	0.701776	0.648672	0.60075	0.142887	0.492919	1.2076	1.54916	1.19912	0.484447	0	0	0	0	1.16084	1.16084	1.16084	0
329		0.169535	0.594318	1.02535	1.37141	0.963296	0.858921	1.04337	1.26479	1.04095	0.397409	0.50876	0.405948	0.498024	0.233356	0.306468	0.214391	0.286893	0.265411	0.265411	0.308951	0.416228	0.563991	0.30667	0.195137	0.273114	0.273114	0.31941	0.310405	0.339942	0.642962	0.64961	0.620074	0.300864	0.0774803	0.434122	1.17125	1.89225	2.423	1.74334	1.20875	0.321356	0.268173	0.0817662	0.149045	0.342658	0.342658	0.275379	0
330		2.07135	1.77457	1.3454	1.37082	1.1983	1.98045	2.06839	2.4448	1.61282	1.44651	0.848944	0.591102	0	0.138042	0.337137	0.337137	0.313894	0	0	0.349346	0.349346	0.349346	0.127324	0.127324	0.127324	0.0548941	0.432489	0.432489	0.447288	0.238132	0.384812	0.315118	0.440585	0.604682	1.29285	1.52799	1.29656	1.76413	1.51772	2.3207	1.60806	1.32543	0.648544	0.205449	0.205449	0.0577659	0.175961	0.211354
331		1.09842	1.05056	0.916014	1.15725	1.81727	2.45702	2.90666	2.84078	2.06562	1.14113	0.396427	0.345853	0.539604	0.371894	0.193751	0.119298	0.157834	0.411421	0.292123	0.253587	0.036526	0.224914	0.224914	0.387168	0.361335	0.534743	0.633458	0.570939	0.6885	0.658233	0.694348	0.62541	0.697986	0.659525	1.56196	1.62042	2.43646	2.53554	2.40377	1.85853	1.91274	1.93529	1.66352	0.484723	0.195688	0.231164	0.512979	0.512979
332		0	0	0	0	0	0	0	0.0979333	0.725717	1.07431	1.53556	1.19742	1.11314	0.956523	1.27261	1.14982	0.747255	0.751858	0.68215	1.05955	0.449219	0.377404	0	0.0206005	0.0206005	0.142239	0.271641	0.271641	0.150002	0	0	0	0	0.20263	0.316223	0.484589	0.69223	0.615346	1.29703	0.886755	0.961701	0.223625	0.360797	0.796653	1.02472	1.89813	1.67875	1.33871
333		0.149679	0.518202	0.647423	0.629641	0.278666	0.407449	0.855874	1.26182	1.15516	0.843809	1.67523	1.83232	1.95411	2.82609	3.78901	3.62853	1.55988	0.770729	0.947415	0.920533	0.709571	0.352493	0.292597	0.0213462	0.124674	0.103327	0.207518	0.104191	0.177004	0.142828	0.142828	0.0700151	0	0	0	0.200352	0.200352	0.404347	0.476639	0.68661	0.782636	0.612219	0.604836	0.304815	0.333196	0.824204	1.4695	1.48829
334		1.17599	1.11748	0.501509	0.389385	0.113074	0.62869	0.72245	1.46862	1.18405	1.1281	0.753162	0.666264	0.79093	0.649687	0.505537	0.478282	0.191122	0.280371	0.341109	0.556829	0.730419	0.565452	0.362138	0.0992992	0.217486	0.20508	0.420584	0.528518	0.93714	0.721636	0.544197	0.135575	0.135575	0.345522	0.738652	1.29113	1.56731	1.46596	1.77071	1.24109	1.49334	1.00315	0.974478	0.470462	0.4113	1.07141	1.41379	1.10592
335		0.303779	0.202519	0	0.288683	2.16842	3.90425	4.48575	3.36261	2.69033	3.2033	3.08653	2.79154	2.04433	3.61872	3.49889	3.75303	1.46652	1.0888	0.428501	0.428501	0.229779	0	0	0.0280752	0.282949	0.282949	0.254873	0	0.726046	1.64051	1.9363	1.21026	0.643381	0.469419	0.469419	0.376278	0.761338	1.01984	1.43058	2.52255	7.17702	6.51183	4.91297	0	0.288975	0.519639	1.04677	0.757794
336		0.626507	0.436245	0.167344	0.174249	0.290203	0.270239	0.429472	0.332387	0.272279	0.423445	0.386002	0.362901	0	0	0	0.132426	0.132426	0.132426	0	0	0	0	0	0	0	0	0.726793	0.753013	0.775555	0.0487616	0.022542	0.00571528	0.153677	0.209381	0.517898	0.459201	0.403497	0.318102	0.228837	0.519517	0.544297	0.599406	0.871753	0.618136	0.563027	0.0906635	0.0906635	0.0906635
337		0.148495	0.16818	0.242143	0.156	0.0868163	0.0474322	0.210288	0.465369	0.777311	0.752574	0.497492	0.260894	0.122776	0.18288	0.260132	0.260132	0.29964	0.0996117	0.0996117	0	0	0	0.0211516	0.137382	0.200788	0.311415	0.273349	0.221799	0.205849	0.127684	0.182228	0.115233	0.215253	0.207147	0.422952	0.322932	0.317248	0.443113	1.15726	1.91965	2.07941	1.77769	1.19486	0.659928	0.247508	0.107143	0.0918054	0.0918054
338		1.07773	0.718487	0.397123	0.534176	0.63384	1.35334	1.38154	1.28188	0.165261	0.32211	1.93044	2.25207	1.92996	1.03967	0.814686	0.814686	0.0966485	0	0	0	0	0	0	0	0	0	0.204539	0.204539	0.204539	0	0	0	0.330567	0.330567	0.920231	1.01383	1.48771	1.3487	2.33186	2.03494	1.58429	0.176971	0.192623	0.499278	0.499278	1.66527	1.35862	1.47885
339		0	0	0	0	0	0	0	0	0	0	0	0	0	0	0	0	0	0	0	0.0193571	0.0395187	0.0395187	0.0201616	0	0.131852	0.131852	0.131852	0.0250128	0.0250128	0.0676542	0.0627089	0.0811311	0.0384898	0.0184222	0	0.027103	0.027103	0.346962	0.424743	0.424743	0.104883	0.0896006	0.0896006	0.0896006	0	0	0	0
340		0.0892136	0.565	0.907287	1.00192	1.1436	0.92857	1.2262	1.90881	2.18127	1.72954	0.399724	0.754304	0.754304	1.40606	1.14694	1.58037	1.86377	2.19823	2.72664	2.06839	1.70977	1.10612	1.1002	0.629184	0.78142	0.77612	1.1324	1.20412	1.18926	1.34795	1.05734	0.80651	0.302048	0.682608	0.87649	1.01949	0.963667	1.43887	1.76369	1.87209	1.39028	1.13983	0.504763	0.68082	0.729227	0.824741	1.21161	0.971435
341		8.5581	5.7054	2.79765	0.567709	0.640751	0.620681	1.1672	4.06899	6.95666	7.92704	5.29368	3.37484	2.77856	2.9426	3.08811	2.7293	3.14786	2.33605	2.98945	3.6753	3.05525	3.18383	3.37744	4.96717	6.87019	5.06665	3.2468	0	0.807051	1.76337	1.76337	2.6053	4.22098	6.94497	5.29598	3.66057	0.936582	0.936582	4.26743	4.82916	5.07469	2.35634	3.45989	3.28234	2.72427	2.20471	2.13674	2.35207
342		0.0313657	0.199339	0.786976	0.960269	0.78184	1.50079	1.1412	1.91959	1.58729	2.67752	3.28075	2.73922	1.56917	0.187558	0.302654	0.324459	0.939155	1.17623	1.15442	0.838304	0.298575	0.354985	0.767956	0.767956	0.711546	0	0	0.1761	0.275387	0.275387	0.0992871	0	0	0.0209755	0.170891	0.170891	0.149915	0.159787	0.27891	0.440016	0.529635	0.450013	0.324611	0.291801	1.14116	1.46475	1.24816	0.359298
343		1.91797	1.27865	2.25545	1.15989	1.51308	1.19106	1.19106	1.02747	0.189603	0.189603	0	0	0	0.0638326	0.135426	0.310401	0.246569	0.259115	0.867941	0.867941	0.783801	0	0.122415	0.122415	0.122415	0	0	0	0	0.333402	0.584542	1.23745	1.52673	1.39547	1.04323	0.55852	1.27961	0.978938	1.18349	0.567606	1.54053	1.19802	1.01338	0.260098	0.303588	1.00327	0.9771	0.933609
344		4.62032	3.08021	1.56725	0.138417	0.631294	1.23315	2.4185	5.20067	7.07687	7.00841	4.79178	2.31372	1.05842	2.2026	3.04532	4.48813	3.02719	3.15709	2.54685	2.10763	2.29186	3.21304	4.1369	3.16196	2.444	1.2177	1.0358	0.342116	1.29785	2.18821	2.53036	1.69714	2.79124	2.17566	2.79943	0.814962	0.746272	0.86034	1.28714	2.89982	3.19948	4.30568	3.2508	2.0908	0.959884	0.877649	1.03666	0.819184
345		2.13953	3.26059	4.44637	4.90229	4.23063	4.9286	5.22599	6.40432	8.53688	8.14824	8.02085	6.89005	8.00667	7.68079	6.32358	4.72985	4.63157	5.78108	5.57637	5.30735	3.99194	4.19952	7.12559	7.60373	7.58318	5.12276	4.17227	3.37611	2.4134	3.71253	4.96824	3.94498	4.5725	3.42633	5.37579	4.17642	4.35687	3.99402	4.91098	5.83624	7.39064	7.52743	7.30497	6.62505	4.28463	6.4731	6.09988	8.12883
346		1.26335	1.14949	1.26087	1.18643	1.08078	0.981706	1.06021	1.28915	2.10335	2.63603	3.53073	3.04121	2.34587	1.199	1.4986	1.90442	1.89142	1.41201	1.04157	1.11103	1.50693	1.04188	1.0482	0.552099	0.77628	0.65291	0.463674	0.19184	0.220657	1.12253	1.76861	2.93237	2.0305	2.07404	1.50348	3.3767	4.52239	5.21264	3.68659	3.74177	2.31175	2.24334	0.717162	1.88066	1.7814	2.09109	1.0025	0.979753
347		0.807231	0.538154	0.625842	1.4242	2.15291	2.19986	2.68508	2.11844	2.08096	0.992478	0.976656	0.341341	0.398247	0.251995	1.37553	1.34827	1.88197	0.758435	1.01862	0.843439	0.980982	1.07141	2.17913	2.04158	1.88562	0.462652	1.62376	2.10276	2.84934	1.83721	0.938823	0.377762	0.228786	0.228786	0.285592	0.448767	0.679715	0.394123	0.796418	1.27458	2.27818	1.71271	2.27593	1.95007	2.68521	1.60131	1.70566	1.81945
348		0.673431	1.19871	2.15789	2.4551	1.75546	1.10192	0.744013	0.693892	0.163003	0.191751	0.763561	1.49539	1.89798	2.24164	1.86835	1.41722	0.808253	1.34656	1.37019	1.71306	1.1703	1.98067	2.21298	1.8589	0.881686	0.766218	0.832314	0.862401	0.496447	0.579417	0.549329	0.149065	0.382789	0.574898	0.755535	1.12471	1.5111	1.55338	1.12574	1.28879	1.95896	2.2228	1.70127	1.15444	0.868447	2.41846	3.217	3.28326
349		1.15487	1.09949	1.25432	0.94091	0.824538	0.662737	1.68889	2.06965	2.56323	2.09383	2.12253	2.26545	1.74863	1.65476	0.902825	1.42976	1.60118	1.47689	1.13196	0.841902	1.23183	1.01822	0.811784	0.664054	0.64374	0.766872	0.71263	0.939046	1.14846	1.55138	1.12714	0.717696	0.300956	0.300956	0.330252	0.233197	0.458525	0.562063	0.75255	0.735943	0.476281	0.681636	0.524817	0.621524	0.29354	0.4667	0.369993	0.550609
350		0	0.214291	0.420379	0.420379	1.40603	2.27038	2.46548	1.34383	0.948639	0.900712	1.27697	1.16878	1.0652	0.715044	0.825095	0.86553	0.636251	0.243333	0.228921	0.228921	0.940375	0.829733	1.07388	0.4409	0.322622	0.0784749	0	0.961038	1.06086	1.06086	0.933067	0.833246	0.960973	0.575302	0.662861	1.2584	1.024	1.19625	1.38445	1.91666	1.65684	0.745386	0.36968	0.466594	0.881398	0.713519	1.12565	0.710846
351		0.917609	0.817886	0.452865	0.363049	0.156903	0.471568	0.467698	0.731465	3.98109	5.12535	4.72363	4.56367	3.34246	1.82413	0.896422	1.07622	0.991597	1.29839	3.117	3.41222	2.47908	0.600949	0.68416	1.0333	1.30321	1.00239	0.7154	0.643645	0.769243	1.16871	1.32911	1.49032	1.17458	1.08136	1.4132	1.92337	1.56367	1.18511	1.11512	1.35978	0.932687	0.651708	0.717846	0.93884	0.691427	1.07852	1.04219	0.984534
352		0.561613	0.374409	0.131877	0.25566	0.25566	0.123783	0.0817998	0.234172	0.478073	0.545124	0.473292	0.351172	0.33688	0.611444	0.536346	0.401787	0.12288	0.201752	0.314685	0.23849	0.152774	0.100103	0.100103	0.0602618	0.101407	0.101407	0.126278	0.604171	1.23225	1.65289	1.16164	0.599498	0.307964	0.306752	1.59281	2.7754	4.74602	4.25873	3.21627	4.41321	4.0865	4.95538	3.24303	2.70503	1.60703	0.0649726	0.124032	0.0590593
353		1.04937	0.96263	1.47593	1.42363	1.72263	2.07566	1.92731	1.82845	1.13973	2.17172	2.57402	3.06105	1.75505	0.889561	0.0938347	0.761279	0.882	0.848639	0.378659	0.257938	0.197465	0	0.306081	0.346307	0.346307	0.700244	1.09511	1.28815	2.25722	2.06776	1.87472	0.266307	1.41577	1.41577	1.52035	0.485719	1.20043	1.87288	2.25	1.53529	0.791083	0.45509	1.0577	1.74857	1.34697	1.27745	0.557052	0.557052
354		0.120408	0.0802721	0.155185	0.0749126	0.230828	0.155916	0.155916	0	0	0	0	0	0	0	0	0.135686	0.135686	0.135686	0	0	0.0903317	0.0903317	0.0903317	0	0	0	0.21958	0.21958	0.21958	0	0.224137	0.224137	0.224137	0	0	0	0	0	0	0	0	0.165107	0.165107	0.165107	0	0	0	0
355		0.773367	0.809484	0.988475	0.741391	0.991797	1.22772	1.54211	1.77711	1.85704	2.2424	1.6319	1.17157	0.280339	0.28479	0.689513	0.661433	0.521198	0.452858	0.910782	0.921572	0.816499	0.666739	0.622936	0.391627	0.214751	0.269356	0.352642	0.19679	0.171025	0.259294	0.349707	0.844363	0.672808	0.596963	0.0734662	0.874208	1.35834	2.8024	3.38081	3.59092	2.61078	1.27211	1.54063	1.15059	1.13525	0.363085	0.491717	0.636026
356		1.89778	1.33533	0.534676	0.192331	1.09875	1.77222	2.31917	2.02278	5.85727	4.81484	3.46764	0.714107	2.2845	2.84285	3.38933	2.57696	2.3142	1.62333	1.40937	0.965245	1.66928	1.2667	1.41249	1.06245	1.15896	1.10369	1.47821	1.51969	1.85384	1.60541	1.18485	0.884581	0.800945	1.8087	1.99177	2.4056	2.5574	3.26498	4.36166	3.5218	2.38311	1.39985	1.05437	1.81802	1.00881	1.52238	1.4132	1.51285
357		0.693244	0.462163	0.0989246	0.105529	0.105529	0.0324119	0	0	0	0	0	0	0	0	0.120698	0.120698	0.191787	0.0948607	0.277941	0.206852	0.18308	0	0.0330474	0.0330474	0.0330474	0	0.0413546	0.0413546	0.0413546	0	0	0.0184387	0.127226	0.130043	0.162668	0.112967	0.110151	0.0684039	0.00931682	0.0742554	0.0825095	0.169041	0.117686	0.239758	0.153226	0.139642	0	0
358		0.591608	0.649009	1.33506	1.21728	1.2432	0.340591	1.09239	1.06193	1.02257	0.335998	0.280114	0.669764	0.58384	0.964336	2.43045	2.9816	3.9149	2.05913	1.90818	1.42279	1.579	1.48847	0.96216	0.805951	0.993712	0.636077	0.899313	1.1596	1.36619	1.32967	0.571964	0.605602	0.563962	1.08039	0.850397	1.27198	0.784126	0.610787	0.36792	0.632361	1.1153	1.8625	1.86671	1.52375	0.640625	0.645193	1.0763	1.03352
359		0.171409	0.162183	0.434336	0.749276	1.07082	1.05562	1.38618	1.40972	1.15624	0.8302	0.632165	0.79923	0.721593	0.639417	0.642798	0.449736	1.17071	1.46416	1.34421	0.510443	0	0	0	0	0	0	0	0.0891006	0.0891006	0.464044	0.444991	0.444991	0.100946	0.541269	1.13036	1.58151	1.79104	1.35178	1.04268	1.92222	1.85069	1.96301	0.363582	0.652568	0.705432	0.77236	1.20158	1.06389
360		0.0522244	0.101361	0.147456	0.11264	0.0460947	0.324945	0.364743	0.364743	0.0397987	0	0	0	0	0.575899	0.575899	0.575899	0	0.0864776	0.0864776	0.760427	0.714531	0.804157	0.167307	0.126725	0.0370991	0	0.117747	0.117747	0.117747	0.160364	0.225476	0.225476	0.150965	0.0858525	0.222959	0.137106	0.137106	0	0	0	0	0	0.175846	0.175846	0.335447	0.220943	0.220943	0.0613413
361		1.39504	1.60512	1.2179	1.31816	1.17779	1.30756	2.29715	3.46635	3.77876	2.72291	1.69697	1.45508	1.7338	1.59593	1.51276	1.51582	2.1004	3.0179	2.90273	2.17598	1.33693	1.11497	1.28491	1.07076	1.13679	1.19351	1.46358	1.54401	1.10534	1.55869	1.34846	1.46777	1.65408	1.03382	1.18649	0.821333	1.62843	1.64655	1.67157	1.81602	1.33998	1.10668	0.445685	0.791853	1.47617	1.59688	1.69685	1.31487
362		0	0	0	0	0	0.636283	1.59614	3.3715	2.92072	3.11578	1.92646	2.83351	2.38259	2.36776	2.13021	1.58561	1.06879	0.213788	0.106037	0.237275	0.237275	0.41455	0.252059	0.252059	0.0231468	0	0	0	0	0	0	0	0	0	0.0260316	0.0260316	0.0260316	0	0.0232319	2.58828	3.69221	3.66898	1.1198	0.0689572	0.537995	1.50305	1.44997	0.980927
363		0	0.13391	0.331879	0.519432	0.467886	0.269917	0.0981986	0.163678	0.163678	0.192535	0.392657	0.392657	0.347966	0	0	0.0595957	0.0595957	0.0595957	0	0.312668	0.312668	0.312668	0	0.0943649	0.505329	0.505329	0.410964	0.19614	0.464838	0.464838	0.268698	0	0.071257	0.071257	0.354323	0.283066	0.432602	0.596873	0.843188	0.693652	0.246315	0	0	0	0	0	0	0
364		0.144557	0.116807	0.0513476	0.0513476	0.045802	0.223047	0.223047	0.309325	0.101168	0.101168	0.0271025	0.272595	0.272595	0.245493	0	0.230172	0.367347	0.367347	0.368902	0.231726	0.340931	0.149601	0.149601	0.0963818	0.055986	0.055986	0.149019	0.178003	0.290236	0.15722	0.128237	0.0699391	0.0539361	0.0979711	0.044035	0.0999873	0.10164	0.349637	0.591884	0.662275	0.414278	0.20635	0.182519	0.223822	0.13355	0.201352	0.252279	0.294498
365		1.12269	1.18212	1.27683	1.20294	1.10072	0.731174	1.01269	1.43626	2.45382	2.54882	2.21257	1.6133	1.03824	0.619471	0.286366	0.0851838	1.31011	2.12407	2.67105	1.55553	0.749982	0.517025	0.495137	0.862994	0.795393	0.707878	0.246428	0.482181	1.15463	1.40286	1.09103	0.418586	0.428367	0.423726	0.423726	0.563982	0.398273	0.719566	0.44088	0.826175	0.504882	1.24046	1.04695	1.4215	1.29677	1.75653	1.56173	1.276
366		2.04995	1.67933	1.49651	1.10239	0.938524	0.718865	1.03046	0.881614	1.05493	1.65227	2.65184	2.83911	1.87426	0.956803	0.675675	0.760047	1.38295	1.55761	1.29332	0.892439	0.586464	0.896336	0.815655	0.813131	0.750976	0.810852	0.725795	0.821353	1.45645	1.94019	2.25241	2.32507	2.95999	3.26	3.01327	3.10182	2.92571	2.67077	2.28792	2.37533	2.81174	1.87375	2.16857	1.83123	1.83123	1.0975	1.21643	1.21643
367		0.395153	0.263435	0.0440228	0.0916419	0.0916419	0.0916419	0.190155	0.43023	1.19897	3.41365	6.83882	8.88439	7.37348	4.82041	3.66222	3.76146	2.64929	1.05927	0.0661051	0.180954	0.13484	0.13484	0.199169	0.179178	0.179178	0.0185151	0.0185151	0.0820301	0.063515	0.063515	0	0	0.368653	0.448856	0.760981	0.392328	0.428944	0.233287	0.642258	1.69198	2.03761	2.82635	2.4752	4.88517	5.69005	5.7144	4.21303	5.39075
368		0.174196	0.278106	0.278106	0.682976	0.736434	1.32419	1.07815	1.09845	0.705129	1.04082	1.43206	1.50827	0.897618	1.54127	1.46223	1.5772	0.752688	0.669465	0.554487	0.547797	0.588372	0.799136	0.359718	0.210764	0.110252	0.676026	0.953909	1.11228	0.642081	0.910778	0.642158	1.36566	0.819077	1.1132	0.649266	1.07594	0.781819	0.60497	0.262581	0.729175	0.929084	1.24475	1.56585	1.5547	2.40244	3.94511	5.08719	6.01994
369		2.17739	2.03485	2.10947	1.24484	1.27885	2.26717	2.26247	2.71949	1.50541	1.70922	2.32765	2.7692	2.86206	1.74948	1.85031	1.99107	1.41094	1.56479	1.34976	1.44965	0.837528	0.319188	0.219302	0	0.176105	0.50226	0.50226	0.549554	0.586193	0.757445	0.91009	0.714038	0.742993	0.486936	0.593169	0.758336	0.999325	1.26745	1.41123	1.44071	1.50495	1.70691	1.46285	0.985678	0.340129	0.19373	0.148514	0.170032
370		0.673407	0.735241	0.750457	0.665397	0.975123	1.10748	1.47531	1.75635	2.05871	1.64737	0.770298	0.813336	0.855255	1.82374	2.30215	2.91412	2.98198	1.85182	1.30321	1.27214	2.44507	2.51453	1.65948	1.39265	1.05632	1.4223	0.719512	1.00812	0.645081	1.19857	0.909963	0.884289	0.213879	0.439754	0.396177	0.691876	0.466001	0.838307	0.551649	0.551649	0.883575	1.01473	1.39738	0.674194	1.00988	0.865746	1.24969	0.939494
371		0.525355	0.350236	0.510214	0.254913	0.555217	0.861948	0.982337	1.45736	1.06194	1.49133	1.03117	1.14974	0.762224	0.949555	1.11562	0.998478	1.0113	1.45754	1.88697	1.68312	0.993806	0.776935	1.31117	1.47143	1.11881	0.273095	0.264912	0.701334	1.10937	0.844454	0.408032	0.30484	0.30484	0.538072	0.768677	1.03851	1.01724	0.481794	0.211961	0.384835	0.94173	1.06308	0.970551	0.413656	0.316171	0.172886	0.301962	0.278098
372		4.71228	4.24531	5.10135	5.79537	6.29477	5.00421	4.18251	5.0362	7.74757	8.59624	8.78821	7.57497	6.3386	6.35063	6.25946	6.99779	8.19464	7.87839	8.30173	5.90187	5.75025	5.91303	6.60125	7.60991	6.07146	6.43287	4.92163	5.25611	4.84405	4.50541	4.2526	4.47188	4.8826	4.65097	6.53847	6.94738	8.76294	5.35322	5.46211	4.27888	5.06034	3.81959	2.50185	1.77262	3.6014	5.20688	4.92109	4.30039
373		0.203726	0.187652	0.323204	0.513245	0.584377	0.60771	0.613348	0.933536	1.53519	2.70244	3.79019	3.02965	1.58985	0.0589585	0.772955	0.778688	1.59487	0.880877	1.17923	1.18019	1.18019	0.817147	0	0	0	0.0751912	0.13424	0.13424	0.0590485	0	0.0595027	0.0595027	0.283535	0.350422	0.517858	0.405952	0.383655	0.216219	0.14738	0.0642243	0.0642243	0.228767	0.207829	0.207829	0	0	0	0
374		0.462497	0.343178	0.491404	0.698096	0.723135	0.587312	0.528705	1.24979	1.95343	3.05099	3.14863	2.74516	1.68122	1.06138	0.980538	1.15113	0.892367	0.975162	0.473831	0.771763	0.486343	0.532959	0.290802	0.14486	0.247152	0.354344	0.311875	0.162967	0.104123	0.258634	0.342573	0.23845	0.49287	0.452924	0.653275	0.425137	1.15105	1.20802	1.18787	0.720213	0.514325	0.514737	0.254065	0.307783	0.389542	0.382512	0.486252	0.243437
375		1.92566	1.94973	1.71685	1.52771	1.21141	0.962455	1.11889	1.01039	5.80303	4.37727	4.7529	4.06039	4.06332	2.03945	2.36748	1.94771	2.13047	1.90117	1.72722	0.933985	0.913481	0.797228	0.714874	0.409439	0.203816	0.120134	0.51908	1.60246	1.71358	2.56693	2.53437	3.17083	1.7984	1.61316	1.20126	1.62706	2.08329	2.29562	1.92215	0.643696	0.903816	1.42418	1.79035	1.11123	0.936281	0.650567	0.521575	0.123831
376		0.89355	1.07241	0.797499	0.740004	0.849406	0.80255	1.7761	2.17613	4.35838	4.70557	3.06347	3.76552	3.21909	3.72908	2.25953	2.4323	2.93698	3.1533	2.998	2.34637	1.90233	1.88358	1.55139	1.52431	0.501981	0.41158	0.323385	0.800273	0.626566	0.691514	0.214626	0.500149	0.723975	0.861476	0.832906	0.866823	1.27518	1.38906	1.30201	1.13825	1.69649	1.64636	1.54527	0.964462	0.701587	1.34007	1.55446	2.3168
377		1.00159	1.04935	0.871809	0.963061	0.623548	0.73756	0.794429	1.1339	1.71716	1.60149	1.58862	0.78834	1.92892	1.68043	1.66798	0.417058	1.64858	1.75076	1.45395	0.125419	0.381056	0.381056	0.532905	0.175083	0.630027	1.10361	1.10361	0.787294	0.448952	0.448952	0.367697	0.057372	0.100451	0.0430785	0.0754031	1.07005	2.0687	2.24769	1.51272	0.69326	0.697963	0.395213	1.42247	2.37345	2.37345	1.16699	0	0
378		0.328402	0.259467	0.0747028	0.0405325	0.169218	0.54836	0.572799	0.547286	0.401537	0.623698	0.510776	0.688678	0.442079	0.411295	0.0440803	0.0440803	0.101141	0.0570611	0.0570611	0.0475555	0.0809032	0.268133	0.220577	0.271475	0.136222	0.16219	0.0779444	0.338783	0.402894	0.645516	0.332701	0.242623	0.297926	0.691778	0.836879	0.708842	0.346765	0.252624	0.140169	0.635006	1.69996	1.66482	1.21502	0.127251	0.201548	0.538031	0.70512	0.832418
379		1.49702	1.09223	0.347363	0.0942161	0.137896	0.24023	0.549453	0.595473	1.04909	2.01742	2.35165	2.40631	1.71226	1.25002	0.911536	1.03361	1.62485	1.40246	0.774288	0.190054	0.188287	0.250647	0.272301	0.374357	0.335054	0.250494	0.149695	0.484331	0.699861	0.717358	0.324781	0.538958	0.618818	0.702136	0.368657	0.272475	0.441675	0.67015	0.981989	1.20248	4.96346	5.64324	7.48993	4.57414	3.82633	1.94742	0.777513	0.517952
380		0	0.0994925	0.280709	0.592657	0.493165	0.311948	0.354174	0.451847	0.538123	0.441055	0.343383	0.31186	2.01484	2.07589	2.02113	0.217334	0.977602	1.17625	1.01996	0.471872	0.273227	0.518714	0.410588	0.410588	0.165102	0	0.148047	0.426166	0.577313	0.530367	0.356507	0.34707	0.62051	0.726941	0.761217	0.516617	0.332938	0.413943	0.65308	1.23088	1.05455	0.7616	0.665948	0.585282	0.59318	0.0840227	0.0840227	0
381		0.123519	0.587142	2.23606	2.87716	2.60302	2.74802	2.02458	1.79392	0	0	0	0	0	0.0485945	0.0485945	0.0485945	0	0.136426	0.136426	0.136426	0	0	0	0	0	0.0427433	0.281954	1.20224	2.61862	2.37941	1.45912	0.11234	0.11234	1.76192	2.78033	3.96315	2.55086	1.83527	0.652455	0.431075	0.264942	1.57455	1.55864	1.4613	0.350392	0.559726	0.81365	0.614954
382		0.429394	1.08254	1.08254	0.903783	0.154047	0.222293	0.342413	0.893185	1.99916	1.91205	0.858943	1.29544	1.39054	1.27507	0.694737	0.306039	0.657456	0.351416	0.351416	0.416394	0.416394	0.649466	0.639089	0.639089	0.616887	0.210871	0.210871	0	0.0356459	0.659535	1.29652	1.55451	1.5864	1.1929	1.09182	0.989455	1.62169	1.91371	1.3603	0.826154	1.59076	1.61826	1.69499	0.776453	0.748952	0.330649	0.615243	0.670336
383		1.38906	1.63395	1.68439	1.45998	1.41636	1.01662	1.56246	0.985967	2.30792	2.72329	5.86199	7.45649	8.19495	6.43173	4.60116	5.31004	4.63878	5.44355	2.93379	2.69709	1.31951	1.61888	2.1961	2.33797	2.86984	2.78701	2.26798	1.91015	1.44761	1.30034	0.77604	0.797841	1.52998	1.61833	2.14383	1.91768	1.91559	1.2261	0.905391	1.20898	1.94565	3.00494	3.81489	4.10315	3.63555	3.17759	2.51206	1.90249
384		1.21198	0.807985	0.652358	0.254485	0.740601	0.599843	0.486116	0.220205	0.497061	1.22066	1.47212	1.4385	0.79466	0.38972	0.447993	0.442632	0.585607	0.88805	0.86009	0.695905	0.173496	0.127061	0.164864	0.153207	0.269402	0.18608	0.22685	0.194126	0.475814	0.464885	0.381413	0.349042	0.386562	2.04983	1.98567	1.84843	0.185154	0.163522	0.337186	0.482433	0.440973	0.26731	0.122062	0.217058	0.217058	0.375081	0.184343	0.319699
385		0.312331	0.237108	0.340422	0.368771	0.4	0.526996	0.660817	1.7371	2.54573	3.09034	3.0456	2.09747	2.88148	1.85127	1.81759	0.339768	0.486747	0.850632	0.799271	0.709876	0.447679	0.779896	0.94682	0.877934	0.653633	0.367663	0.342996	0.329522	0.376465	0.331384	0.332348	0.480573	0.373927	0.195167	0.147752	0.441135	0.946773	1.09935	0.863338	1.27379	3.15817	3.18857	3.19885	1.6312	1.76087	1.36972	1.05104	1.15475
386		0	0.00672234	0.0161942	0.0263832	0.0196608	0.010189	0	0	0.0166406	0.119326	0.119326	0.102686	0.0487913	0.0487913	0.303539	0.254748	0.254748	0	0	0	0	0	0	0	0	0.213028	0.279973	0.783843	0.570815	0.581074	0.0772036	0.193034	0.11583	0.302215	0.186385	0.186385	0.336279	0.336279	0.413416	0.264126	0.264126	0.380416	0.193428	0.193428	0	0.0712142	0.0712142	0.0712142
387		0.110258	0.271315	0.54017	0.54017	0.835832	0.56359	0.844858	1.01647	1.80152	2.06419	2.69917	2.37489	3.20539	2.34039	1.80949	0.895546	0.750518	1.28192	0.821432	0.828648	0.297242	0.592406	1.04176	1.14	0.929567	0.647108	0.723243	0.878354	0.553605	0.513893	0.365036	0.454906	1.04076	2.73295	2.59226	3.21046	1.85725	1.90544	0.821979	0.5761	0.704894	0.960669	0.776584	0.615077	0.216129	0.331442	0.474504	0.69405
388		0.8432	0.679814	1.36781	1.10382	1.08924	1.57215	1.94833	2.40248	1.45569	1.16642	1.06355	1.3216	1.22142	1.44564	1.5363	2.08817	1.87634	1.48459	1.13305	1.47165	1.14221	1.57099	1.24879	1.16921	0.666737	0.915924	1.27528	1.52173	0.78937	0.483115	0.610142	1.07382	1.08062	1.18859	0.724914	0.481454	0	0.528089	1.02522	1.3582	0.994653	0.702327	0.592992	1.47362	1.74013	1.70061	0.655441	0.679592
389		0.0851518	0.0567679	0.261261	0.613118	0.613118	0.408624	0.119301	0.119301	0.620662	0.641773	1.25986	1.25711	1.33301	1.55554	1.42367	1.62616	1.25429	1.27901	1.08779	0.913173	0.799736	0.667969	0.48091	0.590623	1.26035	1.35132	1.01473	0.473555	0.29657	0.383522	0.159155	0.294545	0.371873	0.371873	0.215444	0.100842	0.264958	0.264958	0.598775	0.786791	0.79835	0.826749	0.522385	0.510825	0.395167	0.876706	0.876706	0.529307
390		0.221443	0.21896	0.146539	0.362789	0.291457	0.41255	0.195567	0.733656	1.91241	2.81574	2.94947	2.22361	2.19934	2.47087	2.50213	1.72257	0.981783	0.376543	0.59429	0.651508	0.651508	0.259789	0	0	0	0	0.162251	0.50566	0.563915	0.401664	0.64103	0.738478	0.738478	0.155704	0	0	0	0.154959	0.553281	0.918346	1.40326	1.91404	3.13447	2.63844	1.84981	1.22206	1.59339	1.70064
391		0	0.274866	0.416081	0.416081	0.236636	0.0954202	0.172555	0.0771347	0.936643	1.22431	1.87586	1.32609	1.55962	1.58147	2.22684	1.68557	2.02258	1.28625	1.58264	0.754468	1.01622	0.870593	0.93159	0.582142	0.374329	0.221199	0.0901171	0.164567	0.0744501	0.0842018	0.091704	0.415873	0.406121	0.324169	0	0	0	0.0800057	0.550698	0.928512	0.929742	1.15698	1.38837	1.38491	0.839025	1.08103	1.97775	4.53294
392		0.206891	0.317943	0.262836	0.180016	0.0927399	0.224646	0.46731	0.433547	0.684657	0.961932	1.75039	1.41221	1.38043	0.67944	0.855802	0.743249	1.09456	0.873357	0.497753	0	0.238826	0.238826	0.438999	0.200173	0.290974	0.183422	0.183422	0.202774	0.204744	0.290612	0.409634	0.686007	0.600139	0.436629	0.225159	0.257521	0.213371	0.0538772	0.51454	0.493024	0.493024	0.390724	0.763533	1.4091	1.6101	1.32187	0.879601	0.691871
393		0.165231	0.26872	0.387568	0.465295	0.533879	0.580825	0.480596	0.592061	0.83237	0.812997	0.474382	0.391368	0.591857	0.661537	0.637008	0.639712	0.994202	0.69564	0.609508	0.351427	0.509709	0.419035	0.478386	0.402795	0.485631	0.328627	0.344682	0.309443	0.543043	0.564048	0.613261	0.448055	0.69625	0.627376	0.845454	0.477508	0.603058	0.248149	0.462445	0.70567	0.951116	0.833044	0.588525	0.758	1.14881	1.32274	0.907817	1.41346
394		0.465965	0.326932	0.902168	1.18324	1.21947	0.633283	0.56267	0.510147	0.541554	0.421289	0.616302	0.558759	0.357657	0.447346	0.284702	0.351134	0.198208	0.272582	0.358528	0.226752	0.349779	0.197401	0.235272	0.239604	0.472331	0.473972	0.572729	0.406673	0.367161	0.066672	0	0	0.110465	0.17995	0.321601	0.300322	0.458234	0.316583	0.874311	0.816324	0.816324	0.317533	0.242215	0.242215	0.416352	0.32226	0.478863	0.372687
395		0.279409	0.349747	0.304437	0.74957	0.669275	0.700087	0.255881	0.953596	0.993142	1.1106	0.475468	0.938142	1.00999	2.45588	2.9652	2.83904	1.34443	0.249271	0.151503	0.144863	0.144863	0.0904107	0.0529992	0.0768903	0.255715	0.283447	0.288415	0.278251	0.197521	0.168661	0	0	0.0318785	0.393545	0.613854	0.581975	0.367271	0.146962	0.255999	0.961189	1.13592	1.42723	0.575083	0.400352	0	0.106412	0.316544	0.70508
396		0.697227	0.53418	0.0997304	0.343818	0.274456	0.429562	0.502656	0.502656	0.937523	1.0034	1.0034	0.485496	1.12648	1.16357	1.11072	0.392861	0.583962	1.06786	1.55596	1.32776	0.832048	0.268349	0.268349	0.230585	0.259241	0.403154	0.649606	0.710761	0.671676	0.425224	0.228732	0.163521	0.364017	0.502331	0.771646	0.723645	0.641137	0.332205	0.216725	0.0370154	0.140333	0.180312	0.329116	0.415172	0.67249	0.523687	0.449171	0.363797
397		2.28659	1.85377	1.94175	1.72077	1.58407	1.40186	1.08517	1.38723	1.09629	1.51617	1.94115	2.27434	1.9598	2.0443	1.98041	2.374	1.36978	0.871424	0.749918	1.84219	2.31524	2.14938	0.774341	0.891451	1.24603	2.55809	2.36595	1.89528	1.23891	1.42138	1.26578	0.564595	0.312359	0.234108	0.835462	1.582	1.63842	1.73394	1.25441	1.43416	2.42529	2.49561	2.51363	1.42031	1.77099	2.32459	3.04048	2.52489
398		0.239242	0.159494	0.194363	0.595006	0.595006	0.465834	0	0	0	0	0	0	0.810366	1.25581	1.54462	2.18937	3.89239	3.95512	3.73475	1.71398	1.87199	1.21831	1.09766	0.676364	0.095292	0.095292	0.086809	0.444417	0.489029	0.654304	0.296696	0.252084	0	0	0	0	0	0	0	0.84933	2.40464	3.46142	3.58191	2.48343	2.23388	1.58634	1.35938	1.03907
399		0.0752558	0.0831325	0.0329619	0.0329619	0.186986	0.186986	0.194298	0.0302463	0.096994	0.126926	0.252092	0.537462	1.12541	1.14889	0.960158	0.334961	0.400445	0.395372	1.05891	1.07259	0.982555	0.691049	0.673245	0.604976	0.419994	0.424124	0.424124	0.237078	0.292304	0.292304	0.292304	0	0.191225	0.191225	0.191225	0	0.226522	0.270995	0.420483	0.238789	0.194317	0.0448293	0.0546785	0.0546785	0.577836	1.3211	1.3211	0.797942
400		1.35206	1.38209	1.19461	1.38073	3.38227	2.92179	2.51135	0.0290908	0.727407	0.476082	0.303737	0	1.82192	2.48512	3.04391	1.85089	1.98425	1.63248	1.00357	0.941975	1.32661	1.32661	0.591646	0	1.02463	1.02463	1.02463	0	0.0340309	0.510629	0.510629	1.11764	1.82595	4.58329	5.26605	4.08114	1.73871	0.414913	0.414913	0	0.20773	0.907473	2.32519	2.86603	2.16629	2.19792	3.06006	3.31697
401		0.441858	0.816623	1.15841	2.10634	1.58429	1.10875	0.162944	0.729597	1.52389	1.01762	0.728665	0.772791	0.936575	0.835855	0.915356	1.0918	0.914822	0.80812	0.748255	0.888653	0.865826	0.96603	1.01337	0.689866	0.491565	0.549322	1.04932	1.03912	1.46331	1.72976	1.6503	1.07065	0.779633	0.77994	1.22815	1.20662	1.42973	1.27647	1.0377	0.91692	0.72615	0.713898	1.14995	1.28978	1.0869	0.480028	0.901517	1.13517
402		1.41908	0.946053	1.00295	1.37667	1.37667	1.86939	1.04897	1.49115	1.40847	2.35651	2.39535	2.28141	1.56443	1.11715	0.896966	1.29015	1.29216	1.77608	1.36953	1.9654	1.8286	2.40557	1.86596	1.55064	1.32393	2.38884	2.36183	1.90611	1.04925	1.30157	1.22966	1.01886	1.10776	1.42485	0.998049	1.41643	1.13558	1.64538	1.3256	1.1125	1.05913	0.98412	1.93762	1.8824	2.9633	3.2452	3.14592	2.26437
403		1.58609	1.05739	0.54963	0.557384	0.665544	1.19765	1.78888	2.78282	2.74102	2.12406	1.27497	0.806267	1.77026	2.21498	2.81992	1.47805	0.780322	0	0.435491	0.435491	0.890817	0.986942	1.16576	0.710437	0.178821	0.117515	0.305184	0.816835	1.26938	1.08171	0.752464	0.266686	0.537107	0.492791	1.32222	1.17518	1.59148	0.895391	1.1513	1.46912	2.54231	2.41182	2.30005	1.3902	1.18191	1.11181	1.04671	1.78161
404		0	0	0	0	0	1.18902	1.18902	1.18902	2.39261	2.39261	2.39261	0	0	0	0	0	0	0	0	1.00301	1.00301	1.1904	0.187384	0.187384	0	0	0	0	0	0	0	0	1.03452	1.03452	1.03452	0	0	1.75896	5.09796	5.09796	3.339	0	0	0	0	0	0	0
405		0	0.0352628	0.0352628	0.193838	0.328746	0.433802	0.86199	1.40318	1.29812	0.711357	0	0.0610362	0.250293	0.411691	0.350655	0.238106	0.102612	0.23676	0.160051	0.134147	0.380204	0.380204	0.380204	0	0	0	0	0	0	0	0	0.0659823	0.0659823	0.231124	0.165142	0.165142	0	0.0849064	0.136738	0.136738	0.104801	0.0529694	0.0529694	0	0.0518831	0.0518831	0.388159	0.336276
406		0.486613	0.734083	0.97978	1.06917	0.659498	0.413802	0.347926	0.347926	0.347926	0.900721	1.52265	1.79329	2.36399	1.82889	2.8787	2.05794	1.97111	0.650664	0	0.141739	0.237371	0.639548	0.497809	0.402177	0	0.248976	0.361617	0.826682	0.577706	0.465065	0	0.271882	0.271882	0.271882	0.459424	0.459424	0.459424	0	0.0260119	0.0260119	0.0260119	0.0349315	0.0349315	0.0349315	0	0	0.0810588	0.0810588
407		0.300815	1.12644	1.67372	2.28682	1.72534	2.2778	2.25907	2.64295	2.58952	2.15205	1.60265	0.458521	0.301626	0.23623	0.618676	1.3552	1.22169	1.78125	1.92486	2.62209	2.10859	1.72732	1.78307	1.81639	1.4701	0.717116	0.152572	0	0.304609	0.304609	0.304609	0	0	0.243261	0.749902	1.58948	1.8191	1.66381	1.56625	1.41574	1.33524	1.09094	0.821363	1.15592	0.783526	0.951849	1.29989	1.30157
408		0.260894	0.280337	0.447545	0.568703	0.77937	0.458096	0.758528	0.441454	0.927087	0.999784	1.07716	0.57166	0.0773734	0.38856	0.802399	0.856797	0.729538	1.35662	1.30222	1.16704	0.126121	0.297989	0.213597	0.293156	0.140386	0.147493	0.512029	0.556745	0.632878	0.317618	0.253802	0.379088	0.364129	0.739209	0.582332	0.803111	0.613376	0.54087	0.206215	0.704595	0.939233	1.02906	0.917471	0.803788	0.713961	0.200151	0.388698	0.388698
409		1.91196	1.54833	0.975462	1.38387	1.37469	1.58772	1.50639	2.10074	2.16296	2.77132	5.11732	5.93495	5.29114	2.31336	1.03856	0.702799	1.81014	1.5861	2.37357	1.64877	2.80101	2.77539	2.28722	1.09623	0.815365	0.757273	1.25603	1.24618	1.8042	1.68692	1.82697	1.61036	1.53041	0.992466	0.921576	1.17049	1.30679	1.35673	1.41872	1.4752	2.56647	2.68171	3.51874	2.65635	2.4787	2.28832	2.77978	2.51446
410		0.113013	0.0753421	0.0578994	0.138622	0.228239	0.608579	0.780806	1.40355	1.02321	1.01782	0.588969	0.604687	0.299232	0.197363	0.674729	0.754714	1.12701	0.644387	0.69577	0.563771	0.564273	0.475887	0.362135	0.0429834	0	0.0545975	0.0545975	0.0545975	0.0331856	0.0331856	0.267581	0.234395	0.467092	0.297521	0.297521	0.150165	0.234886	0.454465	0.42008	0.444589	0.325474	0.274518	0.599394	3.64883	3.89049	3.60209	0.45219	0.210523
411		0	0.0871923	0.173304	0.173304	0.0861116	0	0	0.0629994	0.0935723	0.145146	0.106586	0.634722	1.27146	1.55591	1.23027	0.905475	0.653638	0.420573	0.436723	0.465361	0.590952	0.21128	0.195432	0.193022	0.193022	0.123182	0	0.0921396	0.172196	0.27695	0.18481	0.104754	0	0	0.0541055	0.0624255	0.133987	0.123894	0.313916	0.518187	0.474174	0.630294	0.90909	2.08859	2.66189	3.98963	4.07913	5.36211
412		0	0	0	0	0	0	0	0	0	0	0	0	1.66025	4.35231	4.35231	2.69206	3.31146	5.23088	5.23088	1.91942	0	0	1.56439	1.63698	4.9649	3.40051	4.86513	1.89532	1.89532	0.358113	1.07312	1.07312	1.07312	0	0	0	0	0	0	0	0.43779	2.54041	5.76884	6.6374	7.4328	5.44043	6.14	6.49167
413		0	0	0	0	0	0	0	0	0	0.820851	3.06752	3.06752	2.24667	0	0	1.74077	1.74077	4.27905	2.53828	2.53828	0	0	0	0	0	1.32841	2.14873	2.14873	1.56091	0.740585	4.71816	6.16898	6.6848	2.70723	1.64038	1.12455	1.12455	4.62456	12.4479	12.4479	7.82331	0	0	0	0	0	0	0
414		0.46877	0.5532	1.19256	1.14551	1.38923	0.86757	0.671158	0.32378	0.358927	0.655355	0.833255	1.25942	1.4581	1.83729	1.61917	2.04812	1.35401	1.54606	1.17353	1.17353	0.727597	0.213664	0.766231	0.899413	1.59195	1.25262	1.36726	0.804279	0.591048	0.188558	0.608943	0.676113	0.756599	0.597176	0.811187	0.996702	0.948554	0.693534	0.610644	0.852027	1.5018	1.37851	1.29666	1.06714	1.0281	0.736906	0.693631	0.838804
415		3.35748	3.27766	3.86359	3.05074	3.53858	3.82853	4.28035	3.79183	4.84145	4.63425	4.02119	3.53495	3.1812	3.95009	2.05882	3.57843	3.13061	3.46341	2.03296	3.0719	2.77959	3.17285	1.5779	1.68099	0.716807	0.526141	0.15089	0	0	0.0667473	0.530125	0.745406	0.678659	0.215281	0.559079	1.41638	2.62233	3.02766	4.62065	5.02849	5.43989	3.18614	2.88504	3.69038	5.3826	5.70195	4.14039	4.8601
416		2.3806	2.45109	1.37649	2.00558	1.56979	2.51358	2.12716	2.16998	2.56268	3.61339	4.73703	3.40055	1.82886	1.58699	2.83957	3.94025	3.24993	3.8194	4.41333	3.86168	2.45714	2.17089	2.565	2.92378	1.28127	1.20318	1.55628	1.84429	2.02358	1.16292	1.76533	2.4186	3.14801	3.11048	2.45277	2.07449	5.01572	7.89521	9.01673	5.22261	1.99209	1.01585	1.65564	3.52963	4.05075	7.26309	5.1991	5.28003
417		0.368269	0.699769	0.699769	0.454257	0.309691	0.523021	0.523021	0.742778	0.529447	0.612735	0.215636	0.215636	0.132347	0	0	0.08811	0.08811	0.151435	0.434475	0.434475	0.485591	0.396662	0.649696	0.910755	0.822545	0.984394	0.893289	1.38143	1.09946	0.940433	0.532393	0.824685	0.69932	0.743411	0.680303	0.680303	0.666387	0.30429	0.30429	0	0.12013	0.987245	0.987245	0.867115	0.26807	0.54403	0.911375	1.35407
418		1.83315	2.83448	4.45618	4.1795	3.5976	1.9759	3.59559	2.56511	2.56511	0.268277	0.432898	0.742942	1.41855	1.25393	1.11551	0.592301	1.78506	1.61343	1.19276	2.65353	2.65353	2.65353	0	0	0.797077	0.797077	1.35764	0.560565	0.681355	1.0835	1.75157	1.79475	4.25356	8.58418	10.3116	7.75187	6.69525	4.80384	3.94207	0	0.827148	1.15339	1.4125	1.95501	1.62877	1.36966	0	0
419		0.390942	0.375531	0.563635	0.303007	0.188104	0	0	0	0.451712	0.828285	1.04103	0.687811	1.17034	1.03889	0.981316	0.258961	0.371279	0.365565	0.487566	0.469924	0.447713	0.658549	0.548532	0.874856	0.405272	0.648054	0.492735	0.783719	0.923663	0.739665	0.506268	0.0575873	0.172273	0.114686	0.241862	0.127176	0.282636	0.15546	0.15546	0	0	0.224017	0.809335	0.856544	0.768423	0.31372	0.787958	0.652062
420		0.441618	0.506466	0.493583	0.289007	0.0769531	0	0.0763857	0.479024	0.65508	0.890084	0.685676	0.636051	0.198231	0	0.010842	0.248595	0.248595	0.350902	0.113149	0.113149	0.218432	0.459371	0.65574	0.726172	0.746699	0.550331	0.298826	0.0373596	0.12362	0.229384	0.229384	0.268173	0.169514	0.223799	0.206176	0.457565	0.481185	0.516558	0.220704	0.269914	0.149759	0.213345	0.389694	0.673748	1.85127	2.15472	2.01407	1.23681
421		5.46293	6.92773	8.5149	8.39706	8.69006	9.97144	10.1394	8.23977	9.82183	10.2857	12.0457	11.4457	11.5716	12.9311	12.5905	17.4272	15.2093	16.019	11.0848	12.3301	13.1407	17.4001	16.1773	11.2349	5.55403	4.26134	7.22293	6.99686	8.62277	7.23035	6.95424	6.33238	11.7982	13.8498	15.839	11.8029	15.6863	17.0751	18.3946	16.8827	18.1821	21.0226	19.3975	18.0633	17.0603	17.1786	15.7111	14.5808
422		0.427587	0.811435	1.06445	1.3614	1.22693	1.55383	1.02459	0.856344	0.951976	1.09373	1.06332	0.967161	0.91223	0.718975	0.454118	0.687482	0.88657	0.572052	1.15929	1.09873	1.12393	0.38554	0.449451	0.743761	0.994489	0.955327	0.635817	0.981322	0.818054	1.18699	0.368933	0.565122	0.54976	0.656486	0.86005	0.735262	0.628536	0.308034	0.281424	0.59015	0.823415	1.32986	1.12543	0.81291	0.552996	0.57347	0.754097	0.677996
423		0	0	0	0.0879497	0.113432	0.235552	0.498239	0.754154	1.01929	1.06674	0.785338	0.75996	1.63786	2.12691	1.76503	0.613766	0.124718	0.124718	0.11703	0.11703	0.176996	0.0599656	0.0599656	0	0	0	0.0769817	0.0769817	0.0769817	0.0336141	0.0519046	0.0519046	0.259064	0.47443	0.900665	0.761998	1.18905	1.38392	1.28182	0.62111	0.39985	0.39985	0.753498	1.23232	1.26143	0.907785	0.0291102	0
424		0.325345	1.19475	1.58803	2.82434	2.36295	3.10048	1.86417	1.34771	1.47647	1.47647	1.47647	0	0	0	0	0	0	0	0	0	0	0	0	0	0	0	0	0	0	0	0	0	0	0	0	0	0.242352	1.18319	1.18319	1.18058	0.753777	0.753777	1.73811	1.22408	2.64488	1.4208	1.4208	0
425		0	0	0	0	0	0.388447	0.388447	1.81311	1.54884	3.12624	9.55801	14.989	24.6711	16.8147	11.2595	0.872082	2.74282	6.09463	8.29122	6.42048	3.06867	0	0.49542	0.563243	1.32076	1.37038	1.30256	0.545041	0	0	0	0	0	0	0	0.946536	0.946536	0.946536	0	0	0	0	0	0	0	0	0	0
426		0.320429	0.213619	0.213619	0.0600484	0.354516	0.354516	0.675468	0.410045	0.762076	0.792639	0.763595	0.650812	0.27208	0.43192	0.42217	0.980828	0.820988	0.59149	0	0.302385	0.302385	0.545262	0.318455	0.391635	0.203837	0.215095	0.141915	0.309174	0.522455	0.872145	0.64981	0.349691	0.604074	0.645252	0.644173	0.588641	0.393357	0.565642	0.51234	0.66288	0.833547	0.656305	1.11279	2.12773	2.92368	2.8571	1.99221	1.74973
427		0.649977	0.855168	0.995392	1.24535	0.823503	1.28073	2.23979	5.00444	4.84717	3.43317	0.81376	0.390044	1.2444	2.23111	2.44238	1.76639	3.79011	3.33405	4.25028	1.09459	1.4503	0.857366	0.857366	0.74088	0.65226	0.941164	0.760615	1.32703	1.79768	1.94748	0.968031	0.660705	0.961755	1.52742	1.84652	1.68812	2.30435	2.876	6.32207	6.97922	5.88408	2.0869	0.540913	1.78391	2.88514	3.12273	1.63188	0.530658
428		0	0.385445	0.385445	0.385445	0.0497423	0.243046	0.646822	1.02869	0.835385	0.589039	0.157431	0.18149	0.095129	0.147837	0.123778	0.138545	0.0858371	0.0858371	0	0.141288	0.141288	0.141288	0	0.0639435	0.0639435	0.0639435	0	0	0.0784068	0.143542	0.355899	0.277492	0.373281	0.26367	0.26367	0.217231	0.12072	0.163693	0.195237	0.189003	0.329481	0.298356	0.298356	0.114905	0.054145	0.233933	0.313855	0.25971
429		0.23462	0.180967	0.180967	0.0245537	0.138928	0.463027	0.507111	0.607769	0.393816	0.349731	0.110145	0.0568892	0.0568892	0.195071	0.512317	0.635409	0.832151	0.787108	0.664016	0.480979	0.151887	0.661484	0.559575	0.787102	0.277505	0.227527	0	0	0.118919	0.187363	0.377186	0.378637	0.822835	0.633013	0.512642	0.114096	0.168835	0.39661	0.42933	0.520027	0.567901	0.645981	0.800652	0.674307	0.587886	1.20026	1.82265	1.76189
430		0	0	0	0	0	0	0	0.133686	0.133686	0.36198	0.228294	1.26508	2.02331	2.02331	1.14236	0.431766	2.28993	2.7934	2.64663	1.29046	0.725921	0.596765	0.366516	0.39382	0.89112	0.61938	1.5237	1.0264	1.0264	0	0	0	0	0	0.920638	0.920638	0.920638	0	0	1.18242	1.18242	1.18242	0	0	0.350773	1.13167	2.18465	1.83388
431		0.359872	0.418401	0.454815	0.391288	0.212802	0.0783301	0.218345	0.218345	0.426371	0.462838	0.696658	0.618601	0.520994	0.49068	0.555208	0.627655	0.506775	0.59818	0.416552	0.389772	0.0688485	0.127289	0.23454	0.23454	0.29112	0.164298	0.49605	0.368027	0.514394	0.410345	0.553882	0.716222	0.745118	0.848634	0.503652	0.617179	0.370125	0.420995	0.170468	0.957728	3.30237	3.49543	2.95233	2.05936	1.74671	1.55433	0.0551422	0.269527
432		0.144835	0.0965569	0.0260449	0.0501158	0.0501158	0.138936	0.149522	0.196764	0.268437	0.512282	0.585208	0.424714	0.484631	0.364464	0.881531	1.16895	1.57727	1.06021	0.551506	0.677463	0.677463	0.534277	0	0	0	0.0269829	0.0393671	0.0393671	0.064535	0.0521508	0.0953165	0.0431658	0.0431658	0.0906541	0.308602	0.329737	0.291937	0.115902	0.185425	0.132571	0.0906575	0.151597	0.763579	1.05965	1.86698	1.77919	3.87328	3.80744
433		2.30771	2.17276	2.24907	2.83306	2.75574	1.14095	0.556965	0.54764	2.44233	2.44233	1.89469	0	0.286846	0.286846	0.286846	0	0	0	0	0	0	0	0	0	0	0	0	0	0	0	0	0.259038	0.259038	0.259038	0	0	0	0	0	0	0	0	0.185184	0.185184	0.185184	0	0.555235	0.555235
434		0	0	0.118648	0.202687	0.291237	0.56911	0.650363	0.561814	0.388917	0.426506	0.426506	0.202882	0	0.171178	0.171178	0.209328	0.160023	0.160023	0.404558	0.362763	0.362763	0.0800769	0	0	0.0218311	0.0218311	0.0218311	0	0	0	0	0	0	0.15145	0.186505	0.186505	0.118999	0.184066	0.243958	0.198707	0.0985857	0.235169	0.254373	0.489135	0.360754	0.302856	0.0980827	0.176114
435		0.0654264	0.589954	1.14435	1.61826	1.07192	0.483046	0.577968	0.577968	1.12209	0.608614	0.608614	0.341213	0.665133	0.969817	0.792836	2.10324	1.92461	2.0096	1.92614	2.29555	2.16352	1.04823	0.569741	0.517042	0.0169765	0.117436	0.117436	0.117436	0.0468472	0.0468472	0.0468472	0	0.064636	0.581995	2.16409	2.57018	2.05282	0.478748	0.00802577	0.037474	0.0338171	0.129122	0.296863	0.311379	0.255448	0.0582591	1.45753	2.1735
436		0	0	0	0	0	0.023027	0.023027	0.0472867	0.0242597	0.0416082	0.076128	0.076128	1.11796	1.60662	2.09496	1.76636	1.21891	1.5928	0.891038	1.14421	0.918003	0.889189	0.636015	0	0	0.0201649	0.0201649	0.0201649	0	0	0	0	0	0	0.0203384	0.0550868	0.0550868	0.576079	0.676883	0.676883	0.135552	0	0.486635	0.780075	1.4018	1.60447	1.31103	0.689305
437		1.42926	1.06401	1.19675	0.59419	0.542997	0.738031	0.59962	0.539644	0.451689	0.389819	0.554832	1.55276	2.17584	2.41759	1.2519	0.974039	0.876999	0.924293	1.0071	1.10878	0.991409	1.19507	1.06334	1.60024	1.38469	1.27663	0.847836	0.889548	0.859299	0.8667	0.787871	1.292	1.4077	1.0489	0.615732	0.747744	1.06909	0.982278	0.48252	0.306027	0.704068	1.0353	1.14621	0.846762	1.08653	0.997273	1.12108	0.930107
438		0.282212	0.433359	0.859372	0.775146	0.592723	0.219176	0.251262	0.224783	0.114147	0.149793	0.113477	0.113477	0.0454082	0.136542	0.311877	0.409547	0.534758	0.59395	0.450873	0.304231	0.105706	0.133968	0.0750245	0.0390215	0.0761483	0.297563	0.451175	0.385786	0.153613	0.127847	0.397697	0.47998	0.352133	0.252834	0.170551	0.236148	0.145489	0.145489	0.0798922	0	0.0149327	0.065753	0.0900115	0.0977102	0.272465	0.351441	0.32881	0.560063
439		0.640978	0.697377	0.679686	0.735998	0.874365	0.606945	0.408426	0.416082	3.08972	0.783446	0.460662	0.295657	1.17854	1.24236	1.11585	0.29131	0.3934	1.0245	1.72894	1.63032	2.29579	1.75565	1.84646	0.793285	0.570647	0.565478	0.337819	0.76078	1.16083	1.06924	0.796873	0.255375	0.491075	0.516571	0.995285	1.03619	1.04721	0.819018	1.1138	1.37503	1.01973	0.448348	0.21858	0.53912	0.53912	0.46257	0.42421	0.584092
440		0.265911	0.530886	0.353612	0.353612	0.628909	0.958788	1.3494	1.28751	1.45061	1.58005	1.35114	0.98682	1.67639	1.33828	1.87817	1.07251	1.9655	1.61906	1.2151	0.429274	0.838234	0.838234	1.1121	0.38103	0.38103	0	0	0.32758	0.434679	0.721555	0.564009	0.659063	0.633182	0.561588	0.359435	0.543491	0.896632	1.16727	1.17981	0.860984	1.13413	0.732905	0.825274	0.436771	0.557405	0.521181	0.365897	0.718163
441		0.54407	0.523869	0.217319	0.161155	0.139894	0.139894	0.259834	0.231003	0.231003	0.280282	0.16922	0.16922	0.0986856	0.747376	1.19904	1.46	0.929082	0.588857	0.229211	0.111441	0.0431047	0.143064	0.143064	0.129871	0.117598	0.117598	0.0876866	0.175822	0.260953	0.413324	0.557378	0.472247	0.419648	0.105392	0.136026	0.0524097	0.106683	0.101708	0.0855518	0.120555	0.175723	0.175723	0.119484	0.225565	0.225565	0.186908	0.224733	0.224733
442		0.103244	0.0688291	0.071351	0.071351	0.071351	0	0	0	0	0.188489	0.374544	0.680195	1.26095	2.2241	5.04637	4.81577	3.75886	0.63094	0.600374	0.508085	0.508085	0	0.109703	0.109703	0.109703	0.0996812	0.174651	0.339751	0.304358	0.28024	0.37653	0.312242	0.26139	0	0.00646728	0.00646728	0.0526354	0.0461681	0.0461681	0.207911	0.505262	0.943604	1.1985	2.44705	3.66858	3.71902	3.12074	2.12148
443		0	0.362858	0.694062	0.901195	1.07793	0.750139	0.543006	0.00341324	0.0950437	0.152173	0.152173	0.0571292	0	0	0	0	0	0	0	0	0	0	0	0	0	0	0	0	0	0	0.0460386	0.0460386	0.366814	0.345181	0.438382	0.173741	0.463926	0.617506	0.561371	0.246781	0	0	0	0	0.0320398	0.286671	0.315775	0.283735
444		0.426106	0.415034	0.260552	0.345848	0.345845	1.47683	1.98214	2.23627	2.13764	2.59064	2.61717	3.17716	2.72865	2.88949	2.63442	2.75697	2.29285	0.955562	0.108342	0.286169	0.347724	0.347724	0.482999	0.486292	0.486292	0.281206	0.216358	0.216358	0.383255	0.615168	1.1574	0.92036	0.87348	0.331247	0.884727	1.4802	1.58685	1.91266	1.63183	1.91538	1.11097	1.65824	1.41432	1.32801	0.859311	1.28672	1.37218	1.03633
445		0.184261	0.122841	0.254571	0.330453	0.330453	0.746981	1.11125	2.04031	2.10974	2.08894	1.63002	2.19959	1.92643	2.41113	1.40577	1.90068	1.02816	0.910879	0.418765	0.409586	0.636908	0.365085	0.506875	0.33242	0.455309	0.24037	0.394089	0.271199	0.498083	0.312516	0.439414	0.212531	0.2719	0.171153	0.238781	0.265067	0.387423	1.25936	1.45888	1.85414	1.01001	1.23206	0.887717	1.18437	0.920429	0.721011	0.328915	0.260275
446		1.23164	1.48475	1.46592	1.45018	0.786524	1.05184	0.729137	2.4977	2.80903	3.06822	3.0346	2.5057	2.41117	0.921925	1.27924	0.985055	1.81114	1.89208	2.00217	1.12445	0.998071	1.18343	1.03552	1.28193	1.42923	2.01316	2.08111	1.4127	1.39257	1.1457	1.69725	1.38395	1.54052	1.29344	1.56868	1.63627	3.17435	4.26028	4.91051	5.92209	5.52432	7.11149	5.41944	5.49227	2.8122	2.26104	1.42583	2.02831
447		0.997875	0.76063	0.660794	0.148446	0.135677	0.115121	0.181079	0.132335	0.192425	0.126468	0.0926003	0	0	0.194228	0.194228	0.194228	0	0	0	0	0.027855	0.124475	0.124475	0.0966204	0.179878	0.312791	0.416636	0.258551	0.171092	0.152163	0.13037	0.164151	0.136842	0.136842	0.268071	0.241231	0.360476	0.165631	0.134865	0.0481483	0.072725	0.260259	0.22773	0.215703	0.119764	0.296395	0.268225	0.176631
448		0.872154	1.0802	1.04328	1.17935	0.680582	0.185706	0.460078	1.09163	1.09163	1.07292	0.846055	1.00745	1.23013	1.53094	1.93182	1.82645	1.81366	1.39273	1.3836	1.46837	1.9064	1.85447	1.59401	1.09473	0.989605	0.906504	1.4974	1.39033	1.10812	0.709953	0.52808	1.00887	1.31617	1.18713	1.16626	1.52621	1.7029	1.64754	1.21719	0.776331	0.718218	0.914144	1.83204	1.58481	1.62802	0.804235	1.14745	1.08796
449		0	0.0855974	0.140656	0.140656	0.0550589	0	0	0.399283	0.827993	1.41257	1.17952	0.926104	0.797139	1.06398	1.29733	0.921414	0.488342	0.258753	0.229398	0.229398	0.169573	0.683339	0.683339	0.564105	0	0.249156	0.271416	0.394395	0.204995	0.182734	0.0682817	0.0111566	0.0284873	0.0674011	0.216254	0.324521	0.277081	0.198295	0.104208	0.442655	0.411863	0.599609	1.11023	1.9385	1.89146	1.06361	0.853536	0.681321
450		0.508928	0.664322	0.749581	0.702336	0.4537	0.478198	0.528125	0.703136	1.10335	1.23224	1.63842	2.56306	2.71675	2.50005	1.06743	1.30174	1.99117	2.07356	2.16115	1.03085	1.1012	0.846267	1.26807	0.933597	0.725894	0.408465	1.24468	1.37017	1.2658	0.564943	0.377263	0.614662	0.479304	0.237399	0.205374	0.401536	0.894106	0.688731	0.726819	0.234249	0.33163	0.179077	0.179077	0.0816959	0	0.385188	0.385188	0.578675
451		0.207852	0.268406	0.268406	0.129837	0	0.158499	0.223314	0.414602	0.256103	0.191287	0.05066	0.566324	0.591784	0.640801	0.370631	0.392886	0.52559	0.362462	0.762809	0.680318	0.82876	0.466657	0.452319	0.374195	0.342535	0.349197	0.289666	0.269059	0.25736	0.164206	0.181837	0.0961825	0.0961825	0.397692	0.504091	0.583004	0.230172	0.131899	0.245344	0.435922	0.465112	0.388289	0.364422	0.282247	0.214912	0.0667728	0.186398	0.447658
452		0.957512	1.08646	1.30214	1.63844	2.24434	1.82404	1.37846	0.722462	0.803661	1.0935	1.01322	1.32957	1.60887	1.72194	1.63326	1.62722	2.17886	3.29012	3.41119	3.25926	2.56451	3.05031	2.46349	2.0806	1.44413	1.70241	1.35993	0.633814	0.454235	0.912915	1.16593	0.980566	0.564036	0.76639	0.665984	0.764274	0.242195	0.886274	1.1426	2.08095	1.72377	2.14157	1.33768	1.85124	1.17096	1.38451	0.627542	0.955502
453		0	0	0	0	0.0532494	0.0532494	0.0532494	0	0.111663	0.312952	0.441778	0.539046	0.71942	1.1076	1.32121	0.939548	0.53298	0.110435	0.110435	0	0.071754	0.071754	0.071754	0.0457177	0.0457177	0.239579	0.312113	0.34992	0.156059	0.0378064	0	0.158734	0.158734	0.486507	0.327773	0.432703	0.200291	0.200291	0.1639	0.0685378	0.0685378	0	0.159791	0.287382	0.287382	0.127591	0.412772	0.618182
454		1.6599	1.29468	0.842035	0.842035	1.29696	0.643009	0.643009	0	0	0.589105	0.589105	1.91951	2.92669	2.92669	1.59629	0.693178	1.94963	1.94963	1.25645	0	0	0.51454	0.51454	1.08008	1.57979	1.57979	1.01424	0	0	1.17136	1.55607	1.55607	0.384716	0	0	0	0	0	0	1.04123	1.04123	1.04123	0	0	0	0	0.490781	0.490781
455		0.0925923	0.139254	0.128727	0.110006	0.260841	0.290661	0.290661	0.0623011	0.0121433	0.128965	0.160897	0.224781	0.10796	0.136537	0.0605101	0.0952121	0.144415	0.144415	0.162942	0.0532287	0.0532287	0.0806155	0.112457	0.183304	0.142427	0.110586	0.0595921	0.019854	0.019854	0	0.136546	0.200812	0.200812	0.197642	0.133375	0.49474	0.361365	0.361365	0	0	0.0773993	0.0773993	0.271663	0.564835	0.564835	0.492533	0.216348	0.216348
456		0	0	0.0469431	0.118759	0.136993	0.0900499	0.0511843	0.209826	0.209826	0.176876	0	0.11391	0.11391	0.11391	0	0	0.051454	0.051454	0.051454	0	0.0266409	0.0266409	0.0266409	0	0	0.0687584	0.119815	0.119815	0.0510566	0	0	0	0	0	0	0	0	0	0	0	0.0498389	0.0498389	0.0498389	0	0	0	0	0
457		0.0720279	0.0480186	0	0	0	0	1.07897	1.71423	2.35017	1.27119	0.965758	0.705193	1.36878	1.03896	0.663586	0.0217542	0.0822905	0.0822905	0.978625	0.918088	1.02465	0.106558	0.211858	0.197453	0.197453	0.58792	0.495767	1.53526	1.21627	1.21627	0.176784	0	0	0.509923	1.11471	1.11471	0.604783	0	0.857597	2.04663	2.81627	1.95867	0.769636	0	0	0	0	0
458		0.86158	1.42231	1.14999	0.977338	0.699736	1.10165	1.21926	0.821316	0.419407	0.596078	1.00642	1.00642	0.58272	0.209368	0.967344	1.172	1.1502	1.10689	1.38059	1.57511	0.914581	0.72181	0.814901	1.06163	1.24349	0.934931	0.906233	0.707368	0.898853	1.39122	1.39282	1.27626	1.05781	1.03599	1.18094	1.40507	1.60606	1.37047	0.600266	0.984809	1.55937	2.00228	1.16837	1.03736	1.05481	1.38583	0.982299	1.29321
459		0.399872	0.564121	0.860297	1.11553	1.569	1.83638	2.15584	2.77556	2.39296	1.79643	1.13332	1.62469	1.73678	1.23157	1.53192	1.27089	1.85534	0.899207	1.32596	0.796244	1.2206	0.9447	1.59574	1.32259	1.36018	0.451995	0.661876	0.811702	0.811702	0.580026	0.762229	1.1126	1.11209	0.591613	0.378248	0.582994	0.929603	0.940349	1.40013	1.14299	1.27975	0.645464	1.54007	2.00144	2.60756	2.36369	1.85981	1.05941
460		0.0481365	0.163813	0.163813	0.181626	0.328718	0.719107	0.669203	0.390389	0	0	0	0	0.408061	0.699382	0.837838	0.429777	0.138456	0.691097	0.717641	1.00239	0.348357	1.08116	0.796411	0.793541	0.0341972	0.0341972	0	0.106298	0.150887	0.195314	0.149694	0.105105	0.060678	0	0.0171312	0.0952838	0.153578	0.204623	0.12647	0.192445	0.159132	0.159132	0.034863	0	0	0	0	0.0417032
461		1.92316	1.28211	1.51074	1.02994	1.46687	1.66487	1.78433	1.85834	1.85505	1.43531	1.84644	1.76231	3.23768	2.97753	3.37937	1.77321	1.70629	1.25836	2.30408	2.54438	3.23837	3.16308	3.51228	2.55653	1.27479	0.193927	0.456624	0.767328	2.66896	2.35441	2.21701	0.807282	0.974242	1.42483	1.69575	1.7799	1.55237	1.19113	0.901579	0.470074	0.0684901	0.232375	0.372972	0.727514	0.563629	0.882736	0.528193	0.841411
462		0	0.807212	1.04791	1.86516	2.24608	2.00538	1.92831	3.53796	3.56774	2.99627	0.198493	0.456768	0.288054	0.47694	0.188886	0.188886	0	0.0441105	0.0441105	0.315976	0.271865	0.500195	0.413917	0.484974	0.256645	0.0710569	0.0320781	0.0849828	0.0849828	1.37345	2.54149	2.62085	1.30031	0.0793655	0	0.0369813	0.0471051	1.65348	2.74798	3.10438	1.69549	1.17116	1.10898	2.39338	4.33331	4.02897	2.75131	0.204229
463		2.28259	1.7513	1.01438	1.01438	0.784802	0.451662	2.59589	4.02032	6.00001	6.66643	6.49651	5.64438	6.04709	6.5558	5.29079	2.64881	0.885598	0.571386	0	0	0	0	0.810159	0.810159	1.72821	1.12034	1.33515	0.819162	1.03989	2.15316	3.08419	2.86987	2.46583	2.81435	3.62786	3.50052	1.99446	1.87346	1.81239	2.46032	1.7609	2.0544	1.23089	2.05036	1.9956	2.72552	2.02598	2.5204
464		0	0.644324	0.644324	0.644324	0.858737	1.24822	1.24822	1.47252	1.76596	3.72957	2.79909	4.77659	7.64258	8.26242	6.04297	1.36118	1.75443	2.56116	2.73991	3.47859	2.23088	1.90434	0.467614	1.76391	2.25409	1.78648	0.490179	0	0	0.0243207	0.681458	0.681458	0.657137	0	0	0	0	0	1.13193	1.13193	1.13193	1.0154	2.56813	3.1937	2.1783	0.776503	0.971521	1.40713
465		1.3458	0.924886	0.0276874	0.176506	0.353783	0.839371	1.12022	1.84573	2.25343	3.01689	2.63186	4.49439	5.81345	5.94305	3.50482	1.23384	0.727247	0.550069	0.612761	0.749375	2.02764	1.81985	1.71048	0.291815	0.195701	0	0	0	0	0	0	0	0.237941	0.237941	0.237941	0	0	0.162606	0.804041	0.865331	0.767239	1.15233	1.67177	2.81602	1.84226	1.59405	1.47587	2.40101
466		0.491003	0.447272	0.48122	0.452854	0.382651	0.186323	0.43644	0.529546	0.690224	1.46177	1.81784	2.85413	3.37134	6.7724	9.00627	7.42347	3.64838	0.124871	0.15078	0.128124	0.350359	0.32445	0.26902	0.0467853	0.0467853	0	0	0.0863263	0.0863263	0.134509	0.0481831	0.298467	0.560832	0.633898	0.735546	0.789736	1.10663	1.97779	1.70069	1.37079	0.462449	0.750217	1.07656	1.37689	1.22958	1.08658	0.791765	0.842444
467		0	0	0	0.245437	0.378281	0.458513	0.413788	0.280944	0.467635	0.429495	0.492639	0.316409	0.671045	0.797901	0.998692	0.501909	0.436	0.144517	0.388535	0.275753	0.362133	0.09769	0.0863805	0	0	0	0.0227912	0.0227912	0.0227912	0	0	0	0.0165424	0.0165424	0.0165424	0	0.00231949	0.00231949	0.100935	0.118111	0.323962	0.230474	0.458311	0.674356	1.7842	1.70366	1.37261	0.533004
468		0.315829	0.210553	0.26703	0.100508	0.263608	0.230022	0.448802	1.21539	1.22184	1.39596	1.08206	1.21916	1.2293	1.10246	1.20274	1.13726	0.648296	1.01159	1.42967	2.42305	2.94662	2.3743	1.90871	0.899155	1.15324	0.739363	0.689274	0.207854	0.194469	0.480509	0.810843	1.23649	0.986693	1.08849	0.887412	0.757228	0.408382	0.0832819	0.0832819	0.177903	0.397304	0.549504	1.01597	2.09706	3.00901	2.58541	1.61893	0.717743
469		0.671862	1.23235	1.32579	1.72456	1.05405	1.04085	0.610019	1.00821	1.27888	1.56208	1.14816	1.67465	2.74001	4.77555	5.46042	5.8322	5.04699	4.25008	3.74175	3.40558	3.79848	2.91586	3.11741	2.15462	2.0265	1.74432	1.81482	1.64969	0.949361	0.757236	0.548505	0.322057	0.311585	0.867402	0.857762	1.3699	0.749341	0.989233	0.64854	0.939961	1.40546	1.65939	2.2227	2.38772	2.4849	2.47572	3.01265	3.63716
470		0.509146	0.339431	0	0	0	0.858609	1.48546	1.48546	0.626855	0.575348	1.35977	1.35977	0.903465	0.11904	0.11904	0.25767	0.753269	1.40259	1.14492	0.649319	0.296726	0.754831	0.754831	0.458104	1.24097	1.24097	1.24097	0	0	0	0	0	0	0	0	0	0.0181953	0.0181953	0.0181953	0.0296041	0.0538938	0.0538938	0.0242897	0	0.13766	0.439057	0.488419	0.499141
471		0.909963	0.609881	0.00323875	0.0127221	0.00948337	0.00948337	0	0.0143255	0.0143255	0.282449	0.658891	1.40534	1.53376	1.20438	0.457931	1.04187	2.13627	2.94783	3.50363	2.34784	1.53628	0.883876	1.19992	1.19992	0.316049	0	0.422447	0.422447	0.422447	0	0	0.282874	0.282874	0.354561	0.422176	0.494329	0.447773	0.0972848	0.747561	0.832316	1.28817	0.880696	0.802433	0.693515	0.993954	2.37967	2.28598	1.67058
472		0	0	0	0	0	0	0	0	0.0318463	0.0318463	0.285405	2.30732	4.64939	6.21984	7.04203	4.87629	4.41511	1.85859	1.84921	0.513967	0.659305	0.492339	0.464759	0	0	0	0	0	0	0.17031	0.17031	0.17031	0.86341	0.86341	0.86341	0.0841925	0.0841925	0.311764	0.512182	1.3101	2.81687	6.34337	6.32782	8.75459	4.94349	4.26998	0.410464	0.410464
473		0.40436	0.269573	0.129754	0.240575	0.394324	0.360142	0.209553	0.0558044	0.034289	0.133514	0.234742	1.11869	1.67409	1.57286	0.688917	0	0.120536	0.120536	1.70404	2.11499	2.11499	0.531485	0.285664	0.285664	0.285664	0	0	0	0	0	0	0.581593	0.581593	0.581593	0	0	0	0	0	0	0	0.0238706	0.0863118	0.131626	0.107755	0.0453141	0.0150037	0.320998
474		0.980024	1.39559	3.91671	3.81723	3.075	0	0.17101	0.236809	1.41153	1.28742	4.66497	6.90216	6.85526	4.00369	0.696913	1.22911	0.637336	0.532199	0	0.0934761	0.352755	0.352755	0.259279	0	0	0	0.153139	0.153139	0.153139	0	0	0	0	0	0	0.227313	0.227313	0.227313	0	0	0	0.0179177	0.279608	0.703719	0.685802	0.800335	1.04114	1.10979
475		0.326755	0.310591	0.353844	0.228685	0.135931	0.0189525	0.247385	0.610646	0.967363	2.75633	4.71629	4.43367	3.39963	5.61423	6.8021	5.99191	1.50328	0.359497	0.859717	2.46967	2.5509	2.20269	0.727851	0.528424	0.212183	0.0423643	0.123849	0.356696	0.420786	0.543134	1.12113	1.24291	1.03907	0.200353	0.556097	0.698705	0.698705	0.20976	0.196016	0.380196	0.357049	0.243993	0.550901	0.572534	1.17285	0.937239	1.12034	0.8984
476		0.422499	0.467457	0.621853	0.53923	0.353438	0.437641	0.238598	0.238598	0	0	0.342065	0.342065	0.67183	1.16857	1.3829	1.05313	0.305413	0.129899	0.271771	0.367013	0.478979	0.411252	0.300754	0.149978	0.0758321	0	0.0910857	0.148258	0.148258	0.0571722	0.018949	0.0443112	0.158499	0.621823	0.790828	1.44639	1.12063	0.966341	0.196595	0.0400808	0.0682571	0.106197	0.349993	0.552671	1.27961	1.52603	1.26599	0.888143
477		0.353523	0.259103	0.234053	0.023421	0.0804446	0.0804446	0.101112	0.0972201	0.178369	0.821934	1.79367	2.36942	2.43776	3.16933	2.83025	2.45709	0.677228	0.359412	0	0.130837	0.192466	0.265738	0.134901	0.172279	0.120737	0.250475	0.151469	0.129738	0.191752	0.191752	0.191752	0	0	0	0.2428	0.2428	0.2428	0.196864	0.350007	0.599794	1.04841	1.68999	1.54383	0.955455	0.160731	0.225184	0.603602	0.760474
478		0.582732	0.388488	0	0	0	0	0	0.0847351	0.0847351	0.185599	0.100864	0.100864	0.125266	0.412795	0.531904	1.13193	0.844403	0.725295	0	0.106058	0.258952	0.258952	0.152894	0	0.184932	0.184932	0.184932	0	0	0.0996281	0.0996281	0.0996281	0.233177	0.233177	0.233177	0	0	0	0.115585	0.331207	0.331207	0.612124	0.757865	0.890684	0.673615	0.37124	0.238421	0.191046
479		1.52604	1.35354	2.1766	1.82903	2.06131	1.174	1.2785	1.19429	1.48079	1.63669	2.40035	2.60849	4.00562	3.41722	4.83843	3.85195	4.23248	2.72551	2.03519	1.38136	1.97352	1.95537	1.89554	2.37144	2.53531	2.37157	1.18431	0.641184	0.478526	0.253491	0.432097	1.04742	1.22775	1.34219	1.14432	1.20794	1.14039	1.05336	1.46169	1.86916	1.53874	1.78558	2.29229	3.17772	2.48691	2.53245	3.11182	4.60656
480		0.454177	0.302785	0.619257	0.472769	0.561059	0.347299	0.365931	0.312707	0.527047	0.845335	1.50588	1.78335	2.23097	3.55276	4.56777	4.17228	2.3961	0.702976	0.241234	0.339101	0.596069	1.05085	1.12794	0.976848	0.522067	0.228282	0.517612	0.719445	0.823281	0.64794	0.841295	0.919614	0.919844	0.95461	0.919335	0.841066	0.487309	0.85161	0.709788	0.942886	0.35919	0.868257	0.571122	0.764587	0.560227	1.00977	1.28152	1.13971
481		0.863418	0.792431	0.914539	0.603674	0.620758	0.233903	0.233903	0.406517	0.69653	0.901719	0.708833	0.842331	0.89673	1.27759	1.70735	2.23925	1.64476	0.791493	0.697217	1.0012	1.32758	0.970093	0.907093	0.714599	0.43422	0.471538	0.635338	0.730212	0.582188	0.620338	0.678564	0.722525	0.520192	0.307738	0.133502	0.089351	0.19006	0.423716	0.334365	0.416095	0.182438	0.37617	0.619233	0.839637	0.784452	0.561123	0.661251	1.20351
482		0	0	0	0	0	0	0	0	1.41084	1.68862	4.21881	2.80797	2.53019	0	0	0	0	0	0	0	0	0	0	0	0	0	0	0	0	0	0	0	0	0	0	0	0	0	0	0	0	0	0	0	0	0	0	0.467015
483		0	0.190467	1.62619	1.72739	2.10555	0.669829	0.693547	0.124926	0.221712	0.364737	0.817494	1.36999	1.42302	1.3354	0.892681	1.00047	1.49122	2.09895	2.78852	2.53047	1.7945	0.676161	0.142177	0.0638587	0.0638587	0	0	0	0	0	0.10547	0.10547	0.220974	0.115504	0.201199	0.0856951	0.0856951	0	0.181635	0.330852	0.699573	0.698823	1.13788	1.1934	1.04241	0.812409	0.525456	1.75505
484		0.127347	0.2139	0.200914	0.129002	0	0	0	0	0	0	0	0	0	0.00801484	0.00801484	0.00801484	0.906517	1.686	1.686	0.845617	0.0661326	0.0661326	0	0	0	0.0172848	0.0172848	0.0253426	0.00805771	0.00805771	0	0.0612523	0.0612523	0.0947812	0.0748211	0.0748211	0.0560316	0.0186977	0.349082	0.334342	1.0075	0.924497	1.10646	0.429341	0.181961	0.321075	0.734041	1.50892
485		0.732053	0.780769	0.432673	0.292733	0.0607668	0.0607668	0.301389	0.483477	0.758945	0.518323	0.445706	0.170238	0.274938	0.636339	0.636339	0.531639	0.205809	0.205809	0.205809	0.0325091	0.233409	0.433338	0.487408	0.473477	0.418172	0.418416	0.71529	0.594056	1.17589	0.791836	0.768447	0.314437	0.214651	0.214651	0.101634	0.436388	0.8934	1.06441	1.04923	0.643373	0.994431	0.930804	0.879648	0.428994	0.319821	0.319821	0.146769	0.450994
486		0.563602	0.53209	0.401899	0.156355	0.139862	0.139862	0.139862	0.0604125	0.227074	0.400673	0.438962	0.2723	0.0987012	0.111565	0.111565	0.620823	0.597208	0.725001	1.0835	1.11116	1.08117	0.312915	0.733141	0.635335	0.624925	0.601848	1.38138	1.58026	0.903144	0.287975	0	0	0	0.241658	0.241658	0.241658	0.221281	0.221281	0.221281	0	0.181653	0.181653	0.256749	0.109313	0.196021	0.245331	0.328588	0.352903
487		2.34374	1.91521	1.79999	0.818399	1.51314	3.12096	4.74671	4.65668	6.57532	7.54264	8.38663	6.86348	5.45554	5.36221	5.7851	4.87456	3.67008	2.59316	3.26473	4.17556	4.02655	3.90361	2.32811	2.66604	3.47487	3.12566	2.98797	1.13601	1.84347	2.13509	3.08521	3.02543	2.15634	2.1261	1.78911	2.69076	3.01852	3.69147	3.82988	3.79694	3.97771	3.4761	3.42071	2.86123	4.16913	3.72189	4.51528	2.88856
488		0	0	0	0.646748	0.646748	0.646748	0.070722	0.102401	0.392144	1.05806	1.92771	1.72503	0.988393	0.22764	0.229947	0.532672	0.465591	4.29477	4.40305	4.54707	0.948148	0.607946	0.623894	0.304265	0.260553	0.027088	0.953169	0.926081	1.17873	0.883066	0.883066	0.788023	0.157611	0.157611	0	0	0	0	0	0	0.380831	0.380831	0.380831	0	0	0	0	0.0907527
489		0.778654	1.27604	1.47087	3.25918	2.60328	2.20378	0.168061	0.226891	0.159863	0.159863	0.313209	0.645158	0.645158	0.368723	0.474635	1.81227	1.95214	1.51428	0.669645	1.07188	1.7628	1.26981	0.734346	0.373356	0.792221	1.14178	1.21203	1.35002	1.0138	0.613621	0.0567628	0.0855183	0.581663	1.37426	2.16097	1.66482	1.26251	0.637899	0.637899	0.464019	0.216401	0.216401	0	0	0.0715807	0.214622	1.63073	2.08796
490		0.205234	0.406848	0.599564	0.774843	0.57178	0.731664	0.932397	0.865434	0.922224	1.04473	1.2603	1.05265	0.833095	0.75573	0.801416	0.543218	0.544439	0.354297	0.196714	0.253735	0.407886	0.509666	0.695465	0.710236	0.608456	0.472721	0.568642	0.650508	0.41335	0.284159	0.433858	0.688027	0.805711	0.610481	0.478761	0.800929	1.04953	1.45255	1.37037	1.64794	1.76715	1.38201	0.819511	0.993231	1.10982	1.3555	1.00676	1.55513
491		0	1.69554	1.69554	1.69554	0	0.0898327	0.0898327	0.169621	0.185366	0.185366	0.105577	0.0414426	0.182621	0.45465	0.710563	0.820262	0.791181	1.2746	1.02372	0.888321	0.138091	0.939625	1.83751	4.10143	3.3286	2.62203	0.801578	1.53372	1.23487	0.760851	0	0	0	0	0	0	0	0.614319	0.785565	0.785565	1.53008	1.35883	1.35883	0.464639	3.8815	3.93014	5.75256	2.3357
492		0.559201	0.457938	0.382681	0.152279	0.0671414	0.270613	0.441113	0.474666	0.835354	0.715843	0.825872	0.398252	0.526609	0.869347	1.25868	1.45219	0.98621	0.457587	0.117771	0.826753	0.792706	0.791111	0.671385	0.748906	0.687114	0.281253	0.246112	0.357606	0.251352	0.255212	0.240493	0.286581	0.377152	0.544353	0.682049	0.753872	0.618542	0.408278	0.35669	0.241619	0.236702	0.188503	0.580737	0.918302	0.809458	0.557186	0.302839	0.323917
493		0.231211	0.339965	0.423271	0.329504	0.578923	0.543263	0.669384	0.29919	0.384164	0.756043	1.16845	1.3961	1.0314	0.652095	0.264879	0.754983	1.37336	1.83441	1.54838	1.06325	0.918726	0.581353	0.795839	0.960657	1.19488	0.876299	0.361529	0.127305	0.0739989	0.170802	0.225344	0.431164	0.509179	0.583637	0.364577	0.31051	0.342955	0.282197	0.161445	0	0.0597153	0.624276	0.624276	0.87852	0.754324	0.754324	1.23855	1.79562
494		1.47021	1.95472	2.09839	1.86381	1.39902	2.18464	2.34921	1.83942	0.839129	0.969343	2.36995	2.24714	1.95335	1.27132	2.08876	5.27476	4.863	4.17179	2.21542	2.73949	2.72072	3.25415	3.67267	3.5006	1.49179	1.75325	1.6293	1.70746	1.08684	1.79765	2.56493	2.32579	2.24177	3.22187	3.06463	2.85202	1.25356	1.64347	2.01565	2.03562	1.79608	1.99357	2.56011	2.4373	3.0283	3.25488	3.22633	3.17901
495		0.84698	0.742558	0.631588	0.257107	0.361486	0.682247	1.04591	0.763632	0.720286	0.583504	0.981364	1.32884	1.44791	1.78556	1.68567	1.44283	0.931706	0.731575	0.882078	1.31063	1.11418	1.46954	1.04429	0.957069	0.531949	0.494081	0.440671	0.296322	0.532545	0.852431	0.775319	0.747563	0.74538	0.932711	1.2242	1.43569	1.54601	0.934688	0.50235	0.449919	0.447387	0.636593	1.42053	1.77759	1.85502	1.67426	1.42646	1.27186
496		0.630852	2.01791	2.35213	3.7557	2.53849	3.77094	3.08166	4.07582	4.10784	4.59214	4.41834	4.65404	4.81259	6.79605	5.83903	5.74652	3.70437	4.99664	6.15296	5.87372	5.50016	6.45491	6.03467	8.07285	6.14642	8.12384	5.47954	6.28397	5.3909	4.58706	3.36285	2.93455	2.92398	2.54837	2.39242	3.25207	3.6042	3.3652	2.42317	1.91997	1.83071	2.53779	3.93869	4.96865	3.90821	3.4691	3.29612	4.80086
497		1.09824	0.856026	0.452064	0.210057	0.0861895	0.142505	1.01611	1.01611	0.959795	0.0301171	0.277169	0.283281	0.422063	0.231136	0.697212	1.56995	1.51382	1.04163	0.10606	0.185928	0.342659	0.456972	0.426723	0.269992	0.04962	0	0	0	0.235955	0.235955	0.256966	0.0210116	0.943857	1.06582	0.932691	0.815733	0.7115	0.26992	0.0442884	0.594036	0.805037	0.835535	0.602793	1.07884	2.22142	1.86567	1.36171	0.188629
498		2.59703	2.88185	2.04388	1.48339	0.578488	0.283183	1.59044	2.40304	3.08496	2.28776	1.22956	1.09122	1.01303	1.24071	2.03155	2.75046	3.77236	3.20593	2.37978	3.09749	2.89926	3.32411	1.96494	2.76019	2.2172	1.80267	0.400077	0.345899	0.322785	0.322785	0.796337	0.858805	1.59457	1.45627	1.88565	1.65276	1.1652	1.10813	1.47918	1.65842	1.6572	1.24779	2.00034	1.7697	2.23108	2.74901	2.80853	2.69146
499		0.934603	0.942328	0.961635	0.871313	1.23917	1.36427	1.24706	1.21216	0.77297	0.990426	0.545288	0.983303	1.02519	1.10083	0.899072	1.4956	1.63891	1.85784	1.83073	1.89201	1.49825	1.65797	1.68892	1.92994	0.964014	1.22799	0.925536	0.782249	0.767964	1.10881	1.23424	0.466275	0.225194	0.880498	1.02741	1.0196	0.891626	0.744709	0.679788	0.462758	0.880741	1.81995	2.33403	2.78965	2.23843	1.78289	1.4654	1.8765
500		0	0	0	0	0.0651115	0.0651115	0.135267	0.180408	0.562384	1.0073	1.53932	1.31738	0.996616	0.354349	0.653362	0.819152	1.85003	1.77129	2.9774	1.94652	1.2061	0	0	0	0	0.0328596	0.0328596	0.0328596	0.246368	0.335077	0.390499	0.144131	0.130993	0.0755712	0.0755712	0.0240647	0.101277	0.316277	0.36508	0.316205	0.101205	0.291878	0.668621	1.06116	0.946889	0.900711	0.793177	0.643906
501		0.140712	0.498544	0.498544	0.404736	0	0	0	0.624363	1.72057	2.24165	2.95062	2.21718	2.53017	1.82406	3.87585	3.86214	4.10078	1.68622	0.865855	0.0462621	0.100935	0.100935	0.388901	0.334228	0.334228	0	0.191167	0.191167	0.191167	0.291719	0.32909	0.32909	0.202278	0.164907	0.427969	0.383566	0.523276	0.260214	0.13971	0	0	0.791418	1.39595	2.21363	1.82666	3.29677	3.77439	6.55936
502		0.166568	0.30319	0.30319	0.330341	0.138197	0.721812	0.852702	1.31375	1.01867	0.749587	0.546605	0.846594	1.76559	1.92558	3.1048	4.76814	5.56629	5.47702	4.07469	3.56407	1.88559	1.28101	0.575421	1.1773	0.601883	0.978422	0.376539	0.476707	0.249201	0.768287	0.668119	0.742074	0.307945	0.449209	0.425732	0.340774	0.199511	0.13535	0.48988	1.33328	1.65392	2.01735	1.39287	1.27531	1.92257	2.63458	4.09541	4.72567
503		0	0.0711958	0.0711958	0.105619	0.0344231	0.289647	0.316103	0.316103	0.31261	0.591868	0.996327	1.94209	2.69283	3.51403	2.83794	1.74706	0.97804	0.456634	1.00259	0.841882	0.962519	0.888959	1.36461	1.24398	0.771575	0.344362	1.16756	1.3299	0.985538	0.162345	0.461867	0.668114	0.668114	0.206247	0.0543067	0.107437	0.480073	0.993181	1.39697	1.17344	0.910511	0.70599	0.969351	1.98617	2.50331	3.55431	2.233	2.66822
504		0	0	0	0	0	0	0	0	0	0	0	0	0.574968	0.574968	0.574968	0.606869	0.887729	0.9721	0.365231	0.310334	0.740821	1.31272	1.33745	0.822596	0.821572	0.570874	0.570874	0	0	0	0	0	0	0	0	0	0	0	0	0	0	0.414929	0.6562	1.11152	1.06549	0.824214	0.672297	0.3034
505		0	0	0.519811	0.519811	0.519811	0	0	0	0	0	0.482314	0.482314	0.482314	0	0	0.100497	0.768936	0.768936	0.668439	0	0	0	0	0	0	0	0	0.49873	0.49873	0.49873	0	0	0	0	0	0	0	0	0	0	0	0	0	0	0	0	0	0
506		0	0	0	0.0358816	0.0358816	0.0878861	0.0520045	0.0520045	0.0441336	0.0441336	0.0946293	0.1404	0.1404	0.159969	0.436768	0.533096	0.538622	0.2634	0.461341	0.541511	1.01828	0.724012	0.936398	0.76148	1.20151	1.26891	1.36615	1.20051	0.764953	0.274384	0.162887	0.530059	0.941708	0.778821	0.485245	0.226162	0.408458	0.381565	0.229	0.179931	0.133227	0.366606	0.342642	0.342642	0.196234	0.0869708	0.171473	0.201668
507		3.72311	2.51573	0.215661	0.539519	3.42053	5.06781	4.71261	1.88184	0.0838938	1.72842	3.87862	4.85451	3.20998	1.24417	0.429739	0.645349	0.377065	0.691519	2.48984	4.40595	7.24366	6.90009	6.58832	5.86666	4.19631	2.59196	0	0	0	0	0.263181	0.468305	0.503698	0.484299	0.852499	0.817105	0.624786	0.051463	0.72464	0.673177	0.673177	0	0	1.30552	1.83508	1.83508	0.52956	0
508		0.0332515	0.0221677	0.393622	0.68026	0.849275	0.477821	0.362194	0.245977	0.245977	0.0527992	0.589868	0.818018	1.14868	1.00902	1.39063	2.29042	2.73831	4.46413	5.82655	4.92846	2.68197	0.0890931	0.0890931	0	0.00657283	0.0225203	0.0225203	0.0159475	0	0.0462822	0.107359	0.107359	0.141806	0.0807291	0.0807291	0.045741	0.045741	0.045741	0.0382444	0.137639	0.402444	0.489152	0.769276	0.827923	0.801817	0.440181	0.126954	0.540045
509		0.0502991	0.0335328	0.0221252	0.303332	0.303332	0.780976	0.656426	0.99537	0.559288	0.694132	0.58988	1.56265	1.27115	1.3978	0.580928	0.88879	0.527443	0.307862	0	0.323101	1.53106	1.53106	1.20796	0	0	0	0.190821	0.333259	0.626115	0.435294	0.875028	0.782433	0.782433	0.200261	0.318848	0.577112	0.577112	0.513208	0.491633	0.491633	0.236689	0	0.0297574	0.0297574	0.222787	0.193029	1.12266	0.929633
510		0.802637	0.96548	1.56772	1.03263	0.196692	0.588201	0.985684	1.68339	1.70356	1.66709	1.35143	1.49964	1.28046	1.43641	1.0325	1.7746	1.62238	2.15281	1.8351	1.78871	1.67367	1.24429	1.51964	1.83163	2.07871	1.73259	0.652529	0.763833	0.837224	1.17376	0.678532	0.504613	0.168077	0.366849	0.334052	0.557397	0.518851	0.582917	0.851084	0.945527	1.05306	0.82235	1.9184	1.61152	1.59896	0.687203	1.11427	1.03288
511		1.52068	1.01379	0.692261	0.459423	0.615822	0.877504	1.33474	2.18879	1.73865	2.15817	2.01983	2.78915	2.4819	2.3348	2.04969	2.33987	2.8145	3.74002	2.71554	1.72097	1.40718	2.5065	2.41824	1.53247	0.474494	0.35767	0.849075	1.83105	3.68667	2.85509	2.24283	0.680372	0.76076	0.661355	0.633861	1.1676	1.5706	1.57689	1.11612	1.60189	1.84904	2.70967	1.55546	1.18332	0.300657	0.300657	0.685319	1.32998
512		2.00724	1.33816	1.33816	0	0	0	0	0	0	0	0	0	0	0	0	1.8113	1.8113	3.12132	2.26484	2.33677	1.03876	0.0839385	0.0120103	0	0	0	0	0	0	0	0	0	0	0	0	0.235611	0.277447	0.30449	0.0688792	0.256467	0.229425	0.229425	0.897613	3.86328	3.90403	3.08851	2.23207	2.19131
513		1.35526	0.903509	1.08626	0.18275	0.483964	0.679422	0.718482	0.417268	0.617426	1.41753	1.46285	0.884483	0.535563	0.6617	0.988091	0.573568	0.768959	0.498769	0.48236	0.599048	2.91705	3.90689	3.51801	1.14381	0.0946453	0	0	0	0.338444	2.15306	2.15306	1.81462	0.338577	0.367555	0.457021	0.118443	0.962655	1.56367	2.02056	2.14465	1.65261	1.99401	1.26155	1.70487	1.72612	2.19589	2.87949	3.19659
514		1.07344	0.715629	0.715629	0.143224	0.143224	0.477156	0.333931	0.333931	0.157305	0.50489	0.820801	1.02336	0.605548	0.584118	0.44013	0.550411	0.674154	0.898252	1.25313	2.06311	2.44429	2.14547	1.26195	0.667438	0.576755	0.534099	0.417681	0.305754	0.00373145	1.42104	3.26057	3.26057	1.84326	0	0	0	0	0	0.137672	0.581816	0.581816	0.444144	0	1.40985	1.40985	1.40985	0.0551145	1.01235
515		1.0778	1.29331	0.956526	1.75114	1.17636	1.84194	1.25433	1.3028	0.503827	0.525399	0.977593	0.826	1.3809	0.936592	1.26371	0.549192	0.92332	1.62097	1.54078	2.4301	2.00192	2.11381	1.67709	1.42618	1.42377	0.540684	0.465153	0.700234	0.956279	1.42981	1.56488	1.50731	0.763636	0.198469	0.726843	0.839334	1.80516	1.60953	2.09182	1.43262	1.05112	0.819828	1.64034	1.8989	2.11463	1.79721	3.07768	5.09771
516		0	0	0.225923	0.225923	0.225923	0	0	0	0.342778	0.570957	0.862039	0.519261	5.54963	7.55745	10.0019	8.86672	6.56782	4.12335	0.169849	1.26366	1.69844	2.49409	1.40028	0.965501	0	0	0	0	0	0	0	0	0	0	0	0	0	0	0	0	0.52016	0.562318	3.36377	2.84361	2.80146	2.34095	2.60689	2.60689
517		0.691241	0.460827	0	0	0.1411	0.1411	0.1411	0	0	0	0.119473	0.320526	0.320526	0.201053	0.158866	0.307309	0.330666	0.449367	0.39554	0.614182	0.625811	0.564905	0.983193	0.693997	1.71568	1.05539	1.66975	0.645599	0.645599	0.176788	0.285851	0.285851	0.140302	0	0	0.204177	0.323441	0.463739	0.259562	0.140298	0.0675527	0.227344	0.481971	0.414419	0.254627	0.216697	0.566137	2.01093
518		1.06102	1.44219	1.04818	0.856887	0.188808	0.474872	0.664427	0.983943	0.943823	1.83824	1.71223	1.58841	0.504433	1.38137	1.25583	2.20603	1.06883	1.10923	0.342749	0.772296	1.34823	1.85603	1.62736	1.39252	0.982474	1.50459	1.85	1.7487	1.08169	0.654698	0.525558	1.03366	0.869319	1.32427	0.760185	0.857077	0.750195	1.09887	1.23397	1.56063	1.21196	1.22121	1.12704	1.67294	1.37477	0.857576	0.674171	0.822486
519		1.04375	1.23202	0.990478	1.41885	1.24454	1.01201	0.784974	0.671167	0.946805	0.850336	1.30265	2.06444	3.24322	3.59054	3.7649	3.86003	3.10864	3.00423	1.8608	2.42479	1.58989	1.76612	1.59575	1.32327	0.74873	0.635628	0.722384	0.835373	0.973676	1.25485	1.58207	1.47387	1.12716	1.24216	0.968507	1.15389	0.539888	0.853094	0.823449	0.907465	0.509268	0.676401	0.900966	2.45541	2.44977	2.71373	1.5414	2.50755
520		1.80127	1.76132	2.13859	2.20549	2.1041	1.67304	2.16664	3.0562	3.14631	2.72184	2.0729	2.10616	2.10872	2.38848	3.10566	2.8856	2.48087	1.00195	1.92366	2.88051	3.69655	2.82681	1.53399	0.988364	1.0503	1.46679	1.62556	1.9886	2.01931	2.03666	1.5454	1.94485	2.40738	3.13294	2.06936	2.29021	1.96891	2.18377	1.39869	2.36298	2.52791	3.01533	2.67237	2.79321	3.01007	2.89084	3.18019	2.9366
521		1.23116	1.70135	2.11874	1.79207	2.15495	2.35989	2.65325	2.09547	2.0542	2.89105	2.70785	3.09196	2.26015	3.63845	3.91248	3.68185	3.15235	2.88379	3.02363	2.86984	3.16393	4.22515	4.76002	4.09788	3.0618	2.89683	2.68536	3.54109	2.19194	2.72184	2.6935	3.83087	3.60254	2.4554	1.33008	0.955487	1.29212	2.05659	2.83886	2.51418	1.89712	1.64194	2.0662	2.93569	2.39609	2.17791	2.50067	3.24301
522		0.0510273	0.0340182	0.0607814	0.203608	0.305545	1.15516	2.05678	2.20393	2.98612	2.20791	1.95882	0.350717	0.0504684	0.241943	0.304475	0.304475	0.343333	1.12043	3.16292	3.01432	2.27161	0.229118	0.352342	0.247475	0.247475	0.0425247	0.173177	0.320541	0.386907	0.337211	0.189847	0.295382	0.204254	0.405392	0.413848	1.50863	1.59713	1.41677	0.976493	1.63383	1.63383	0.946972	0	0	0.0193138	0.101859	0.624074	0.807563
523		0	0	0	0	0	0	0.0437915	0.0437915	0.0619967	0.0182052	0.0664697	0.0910494	0.0910494	0.0436031	0.0150426	0.0274649	0.284466	0.270241	0.293514	0.0356951	0.110221	0.0745259	0.318334	0.243808	0.243808	0	0	0.0482489	0.296409	0.296409	0.248161	0	0	0	0	0	0	0	0	0	0.0287733	0.0287733	0.0287733	0	0	0	0	0
524		0.935636	1.39696	0.773201	0.773201	0	0	0.232205	0.586227	1.81231	4.55081	6.16245	6.13462	5.0321	5.4017	5.49867	5.543	4.40326	5.42632	5.10553	4.53881	2.77276	1.55448	1.65401	1.10177	1.3643	0.756462	1.82066	1.18468	1.06419	0.164395	1.94629	1.94629	1.78189	0	0	0	0	0.239062	0.473143	1.79022	2.96825	5.2299	5.16237	5.90543	5.22215	5.42778	7.73767	6.59561
525		NaN	NaN	NaN	NaN	NaN	NaN	NaN	NaN	NaN	NaN	NaN	NaN	NaN	NaN	NaN	NaN	NaN	NaN	NaN	NaN	NaN	NaN	NaN	NaN	NaN	NaN	NaN	NaN	NaN	NaN	NaN	NaN	NaN	NaN	NaN	NaN	NaN	NaN	NaN	NaN	NaN	NaN	NaN	NaN	NaN	NaN	NaN	NaN
526		0	0	0	0	0	0	0.42796	0.42796	0.42796	0.194724	0.194724	0.194724	1.1412	1.1412	2.7972	3.26484	3.26484	1.60883	0	0	1.86102	1.86102	1.86102	0	0	0	0	0	0	0	0.384334	0.384334	0.384334	0	0	0	0	0	0	2.41925	2.41925	2.41925	0	0	2.94813	4.83571	8.63743	5.6893
527		0.342335	0.330663	0.365953	0.199543	0.152523	0.117233	0.30433	0.592456	0.670118	0.466678	0.123133	0.0454704	0.239903	0.239903	0.300793	0.187773	0.344821	0.311393	0.184511	0.0274632	0.0148985	0.0537174	0.0537174	0.238072	0.199253	0.199253	0.163914	0.214637	0.264078	0.232955	0.182233	0.193235	0.150126	0.150126	0.0896823	0.0418565	0.0724646	0.104225	0.147622	0.14702	0.178379	0.142267	0.128152	0.0992965	0.118506	0.137474	0.204548	0.291713
528		0	0	0	0	0	0.0726009	0.0726009	0.0726009	0	0	0.0855711	0.0855711	0.179887	0.348369	0.348369	1.11188	0.857826	0.857826	0	0	0	0	0	0	0.00849196	0.08739	0.08739	0.0788981	0	0	0	0	0.0333462	0.0333462	0.0333462	0.0701157	0.0701157	0.0701157	0	0	0.0488941	0.0488941	0.0488941	0.143153	0.143153	0.146427	0.00327365	0.104668
529		0	0	0	0	0.0962377	0.0962377	0.0962377	0	0	0	0	0	0	0	0	0.118102	0.199973	0.253858	0.135755	0.0538848	0.0903618	0.0903618	0.0903618	0	0.0668092	0.0668092	0.0668092	0	0	0	0	0	0	0	0	0	0	0	0	0	0	0	0	0.0445743	0.0445743	0.0445743	0	0
530		3.93322	2.62215	1.50896	2.33271	2.56307	2.86855	2.69776	3.1669	2.49752	2.07302	2.21453	2.82749	2.53331	2.8691	3.27232	4.88363	5.01265	5.54039	5.57521	5.76447	5.00905	3.92579	3.36825	3.74091	3.49354	3.69809	3.43481	3.05182	1.70472	1.03455	1.31113	1.76102	1.72358	2.82394	2.87556	3.37379	2.80366	3.12688	3.74637	3.25957	2.664	1.34506	2.28379	2.06544	2.86231	1.67347	1.76745	1.23322
531		1.34604	0.977217	0.787643	0.638555	0.800668	0.863471	0.610222	1.70783	3.33596	3.23569	1.89611	0.227268	1.2807	1.32475	2.05024	1.94503	4.70461	3.97701	2.94802	0.144388	0.249085	0.12468	4.19574	4.07106	4.07106	0	0.0707095	0.466765	0.702013	0.631303	0.381952	0.146704	0.146704	0	0	0	0	0.0724676	0.202222	0.202222	0.129755	0	0	0	0.207209	0.207209	0.370747	0.301762
532		0	0	0	0	0	0	0	0	0	0	0	0	0	0	0	0.32237	0.623328	0.623328	0.300959	0.111159	1.38986	2.44709	3.3198	2.46323	1.40599	1.2716	0.849475	0.849475	0	0	0	0	0	0	0	0	0	0	0	0	0	0	0	0.53655	2.98968	2.98968	2.46853	0.732488
533		0.106507	0.0710044	0.657953	1.03	1.52377	2.07489	2.33083	2.70492	2.74488	2.59344	1.39851	0.922041	0.594108	0.594108	0.872837	0.848474	1.20947	0.769217	0.561092	2.0191	2.73549	3.31235	1.49335	0.57686	0	0	0	0	0.0250024	0.176269	0.176269	0.151267	0	0	0.246903	0.849315	2.56752	2.44254	2.09224	0.903366	0.868459	1.52982	1.47463	1.58699	1.9527	2.75414	3.99427	4.68279
534		0	0.0633763	0.581163	0.613279	1.94447	3.26575	3.85159	2.75741	1.24723	1.72624	1.47198	1.1431	0.046132	0.207124	1.19742	1.22574	1.34026	0.349963	0.705722	0.384071	0.384071	0	0	0	0	0	0	0	0	0	0	0	0.0143961	0.0143961	0.0143961	0.0431056	0.30852	0.636589	1.06054	0.795127	0.467058	0.2519	0.580503	0.608557	0.506198	0.34486	0.927099	2.14379
535		0	0	0	0	0	0	0	0	0	0	0	0.135991	0.135991	0.168444	2.30256	6.6669	6.7305	4.72694	0.362598	1.31313	1.98277	1.98277	2.139	1.41336	1.41336	0.210555	0	0	0	0	0	0	0	0	0.0274714	0.0274714	0.0274714	0	0	1.00463	1.00463	2.25059	1.45029	1.45029	0.204327	0.126227	1.23563	2.55046
536		0.330562	0.29775	0.428881	0.208506	0.542495	1.29013	1.47567	1.06431	1.28699	3.10937	3.21585	2.19485	0.398023	1.69091	6.58647	7.14343	6.54041	2.90635	5.39574	6.72026	8.90032	6.23513	6.17416	4.08647	4.33692	2.79745	1.82815	2.14647	1.66395	1.35142	0.190383	0.540358	0.660525	2.15729	3.65309	3.38044	1.98681	0.360771	0.360771	2.88522	3.73734	5.41911	3.22319	2.30379	0.622016	1.30158	2.24434	3.50675
537		0	0.0850678	0.110244	0.190104	0.105037	0.0798599	1.00983	1.02902	1.50266	0.492837	0.634061	0.375298	0.375298	0.4101	1.3147	1.68087	1.78318	1.5391	1.4963	1.38398	0.508572	0.185203	0.313205	0.385968	0.385968	0.456212	0.811825	1.16764	1.53432	1.10595	0.925958	0.423422	0.826021	0.650194	0.642825	0.34348	0.436844	0.196618	0.764418	1.21392	1.34396	0.835378	0.29251	0.249604	0.203291	0.203291	0.16221	0.558214
538		0.668824	0.619915	0.907472	1.27519	1.10116	1.42435	0.921158	0.989054	1.21641	0.906005	0.949471	0.158974	0.741211	1.11622	2.13103	2.96953	4.06473	4.91994	4.40219	3.82212	2.28338	3.23328	3.80481	3.77961	2.01278	1.02218	0.918182	1.44202	1.46187	1.29886	1.11972	0.848145	1.07039	1.41981	1.0891	1.35909	0.797508	1.06934	0.653893	0.72265	1.05072	1.08899	0.929559	0.651803	0.741782	1.03713	1.4194	2.08738
539		0.262763	0.240683	0.50335	0.328174	0.262667	0	0.116853	0.360031	0.481505	0.364652	0.376044	0.254571	0.642612	0.624664	0.790365	0.402324	0.236148	0.564628	0.675479	0.715431	0.326331	0.360794	0.250396	0.145314	0.124569	0.164522	0.164522	0.226195	0.257676	0.257676	0.0768099	0.0516239	0.169603	0.271996	0.481101	0.455249	0.588082	0.332729	0.408574	0.698446	0.79078	0.622807	0.182881	0.48673	0.48673	0.737295	0.651388	0.799446
540		2.00657	2.9667	4.28432	4.49846	3.22915	2.59369	3.93312	4.01662	6.42687	5.89249	7.10998	5.85761	6.70532	8.33884	8.42747	9.35763	8.53897	8.08467	5.25368	4.49311	4.18497	4.66188	4.52082	4.53324	3.63265	2.91984	2.2104	3.9208	5.63529	6.25475	5.00088	2.61135	1.51087	1.21566	2.83273	4.2113	4.55743	3.93076	3.60068	3.66037	4.14083	3.51102	2.62115	2.5133	2.27391	4.16296	3.10659	3.53243
541		0.492839	0.360926	0.162754	0.179997	0.286047	0.265333	0.461784	0.526211	0.618988	0.499701	0.311809	0.372602	0.24518	0.385143	0.177942	0.154916	0.0763064	0.381158	1.01919	2.60313	3.00803	2.37	0.709754	0.0231888	0.0231888	0.128364	0.105175	0.140752	0.0355767	0.0355767	0.0831976	0.0831976	0.387292	0.791479	0.929788	0.895871	0.740587	0.630802	0.521748	0.597238	1.09594	1.07761	0.717838	0.377688	0.302966	0.763015	0.624284	1.817
542		0	0	0	0	0	0.211709	0.211709	0.211709	0	0	0	0.0573533	0.0573533	0.275487	0.218134	0.274149	0.134396	0	0.510585	0.510585	0.510585	0	0.0724099	0.0724099	0.0724099	0	0.158617	0.158617	0.359701	0.363648	0.481881	0.280798	0.167823	0.04959	0.04959	0	0	0.0563276	0.116276	0.154458	0.447581	0.387633	0.484176	0.307963	0.353745	0.505981	0.756069	1.18583
543		1.56529	1.36692	1.71122	2.31072	2.4331	2.14188	1.25906	1.02429	2.02022	1.77656	1.56556	1.08698	1.32029	1.71133	1.32358	1.16601	1.79487	2.25322	2.44438	2.08177	1.56115	1.38973	1.67758	1.43365	1.32699	0.875512	1.53793	1.90061	1.85738	1.49112	1.85491	2.02992	1.8126	1.38337	0.980729	1.12917	0.960442	2.0378	1.78632	1.40132	1.24421	1.37289	2.03922	1.7991	2.20232	1.67112	1.45757	1.2836
544		0	0	0	0.203785	0.242825	0.242825	0.0390398	0	0.320409	0.638232	0.759579	0.742347	0.656008	0.814426	0.919884	1.532	1.68383	1.31245	1.31793	0.886344	2.10905	1.93876	2.11985	1.08825	0.579207	0.651484	1.06462	0.894875	1.43127	0.789769	0.789769	0	0.223196	0.674927	0.764754	0.84467	0.392939	0.303112	0.411274	0.437853	0.695204	0.561088	1.05296	1.47477	1.47859	2.10697	2.48789	3.63887
545		0	0	0	0	0	0	0	0	0	0	0	0	0	0	0	0	0	0	1.99196	5.18116	5.44386	4.91059	4.87768	8.98687	8.4244	5.94261	1.71995	0.823736	0.305652	0.839874	0.839874	0.683454	0	0	0	0	0	0	0	0	0	0	0	0	0	0	1.72803	2.17357
546		2.40834	2.24604	2.06909	0.675265	0.0347794	0.430062	0.604111	0.77373	0.378447	0.232374	0.0627555	0.0860874	0.072387	0.739004	1.67026	2.3814	3.29125	4.15957	3.79376	2.32853	0.600464	1.62184	1.51061	1.41577	0	0	0	0	0	0	0	0.0634586	0.0886714	0.14254	0.154218	0.193198	0.343198	0.268061	0.203869	0.0480892	0.0480892	0.0933276	0.454514	1.74812	3.65528	4.78819	3.49459	1.79738
547		0	0.25001	0.380661	0.829742	0.747869	0.994899	0.573529	0.574158	0.196477	0.220687	0.191358	0.31311	0.802285	0.813745	1.14396	1.48857	2.13126	2.89109	2.75284	2.07595	0.864157	0.1167	0.0357294	0.0357294	0.117585	0.0818559	0.0818559	0.0438537	0.177278	0.206979	0.163126	0.0297016	0.0332777	0.0332777	0.0332777	0.0313676	0.132179	0.312409	0.696633	0.807758	0.627528	0.477387	0.453619	0.824836	1.41377	1.51846	1.71201	1.17839
548		0	0	0	0.209082	0.257602	0.257602	0.125279	0.0979831	0.112982	0.221506	0.293423	0.384941	0.199658	0.205581	0.324329	0.515887	1.00352	0.997569	1.09249	0.565085	0.628115	0.346985	0.432451	0.185153	0.179798	0.0350492	0.0174261	0.0376196	0.0376196	0.07393	0.172175	0.172175	0.118439	0.02089	0.0946864	0.116864	0.191405	0.571718	0.572964	0.52076	0.0854689	0.138858	0.305299	0.51865	0.610406	0.459896	0.30498	0.637323
549		0	0	0	0	0.0251752	0.0297137	0.0297137	0.638316	0.760131	0.962294	0.360733	0.277657	0.0754947	0.572757	0.529478	1.05275	1.15304	2.67942	2.15614	1.90662	0.38024	0.38024	0	0	0.819035	0.819035	0.863407	0.0443728	0.0443728	0	0	0.317933	0.317933	0.52585	0.207917	0.207917	0	0	0.0805301	0.0805301	0.81338	0.73285	0.73285	0	0	0.0155816	0.0155816	0.0155816
550		0.451135	0.529208	0.718946	0.771605	0.543154	0.58494	1.05342	1.26224	1.41339	1.25455	1.1016	0.972127	1.09042	1.93182	2.45594	2.84298	2.98103	3.1182	3.68133	4.12398	4.13359	2.60748	1.86662	0.811331	0.737119	0.187589	0.237568	0.237568	0.0728242	1.02787	1.18501	1.22017	1.04084	1.08906	1.33497	0.509286	0.497502	0.193585	0.373083	0.509671	0.631421	0.630655	0.982443	1.02599	1.2542	1.50751	1.56941	1.65646
551		0	0	0.190674	0.190674	0.190674	0	0.355139	0.407173	0.469965	0.236929	0.378575	0.367845	0.245743	0.0520624	0.218956	0.218956	0.218956	0.0885628	0.456639	0.583116	0.615158	0.355373	0.268703	0.283118	0.241724	0.293531	0.248589	0.438048	0.358296	0.428379	0.45608	0.475766	0.528174	0.626296	0.740805	0.629143	0.347394	0.293583	0.537893	0.672926	0.703437	1.00298	0.767519	0.644761	0.35519	0.35519	0.90556	0.866809
552		0.0880555	0.0851232	0.149601	0.421722	0.426339	0.303158	0.0310365	0	0	0.068317	0.134824	0.172492	0.104175	0.131173	0.0935046	0.284355	0.764302	0.877659	0.834599	0.321836	0.352195	0.267095	0.413082	0.440794	0.378103	0.171429	0.0612005	0.319246	0.363311	0.446957	0.263905	0.21984	0.199768	0.124775	0.18467	0.191072	0.355354	0.517211	0.514484	0.515207	0.545184	0.622798	0.615327	0.418716	0.4461	0.353626	0.298507	0.155662
553		0.0385103	0.0256736	0	0	0.0623278	0.142812	0.142812	0.0804841	0.061512	0.061512	0.061512	0	0	0	0	0.0538231	0.315602	0.315602	0.335862	0.114199	0.114199	0.0401152	0.0316126	0.0316126	0.0316126	0	0	0	0	0.101738	0.255125	0.53196	0.595577	0.492341	1.24621	1.08086	1.03071	0	0	0	0	0	0	0.0854621	0.12631	0.12631	0.0408482	0
554		0.143201	0.153405	0.0579372	0.0579372	0.202606	0.202606	0.272621	0.182836	0.182836	0.112821	0.041135	0.18392	0.18392	0.142785	0	0	0.126788	0.126788	0.192421	0.0656323	0.151726	0.134159	0.238725	0.152631	0.215808	0.111241	0.137691	0.0604829	0.0604829	0.0340333	0.0487785	0.0487785	0.194219	0.253421	0.272478	0.185846	0.255508	0.263314	0.204506	0.0268629	0.10307	0.175778	0.302927	0.27906	0.206352	0.0792031	0.179687	0.179687
555		0.5666	0.972927	1.27449	0.896753	0.945529	1.01326	1.79188	2.03784	3.31202	2.9136	2.95154	2.55886	2.66904	2.37928	1.4624	1.43188	1.53508	1.20119	0.741321	0.215594	1.76513	2.299	3.19473	1.87949	2.14092	2.33678	2.10249	1.50232	0.195137	0.569347	0.847604	1.01527	0.729876	1.06239	0.894716	0.904027	0.874006	1.49139	1.66987	1.92701	2.9937	3.86243	3.71174	4.22155	3.07622	3.07598	1.73801	2.04425
556		0.601478	0.400985	0.556078	0.222119	0.222119	0.138785	0.198471	0.271547	0.199789	0.229685	0.458916	0.458916	0.335086	0.0327789	0.379133	0.560694	0.560694	0.529414	0.498235	0.704045	0.478875	0.326389	0.49941	0.409506	0.378832	0.321216	0.321216	0.599841	0.434872	0.528653	0.250028	0.0937806	0	0.102256	0.229543	0.400584	0.298328	0.171041	0.0705613	0.114547	0.660193	0.589632	0.573017	0.0273705	0.0273705	0	0.111118	0.494053
557		0.0660241	0.163566	0.255567	0.518292	0.652584	0.600004	0.400917	0.147075	0.46837	0.50748	0.907251	1.13028	1.55916	2.10024	1.5165	0.940851	0.445531	1.02442	1.70915	1.48058	1.33687	1.52705	1.418	1.28989	0.484387	0.376471	0.487623	1.08468	1.15845	0.790777	0.12432	0.050552	0	0.0441232	0.0441232	0.0441232	0	0	0	0.680985	0.680985	1.00988	0.646022	1.45377	1.12488	0.807752	0.087534	0.287106
558		0.541677	0.405863	1.03132	0.815401	0.801807	0.124599	0.222048	0.23836	0.144911	0.0533035	0.106704	0.135925	0.255134	0.219395	0.190174	0.174995	0.562191	0.562191	0.452321	0	0	0	0	0	0	0.00932138	0.00932138	0.0523897	0.0430683	0.0430683	0	0	0	0.0456352	0.0456352	0.0456352	0.0148745	0.0222754	1.34183	1.32695	1.46973	0.150176	0.209184	0.13129	0.416237	0.388511	0.316229	0.0401847
559		0	0	0	0.132872	0.332242	0.512515	0.993342	1.4033	1.23583	0.748832	0.714607	0.842501	0.715801	0.229732	0.193884	0.932	1.53232	1.82166	2.03245	1.99491	2.06811	1.46138	1.65139	2.86333	2.52117	1.67934	0	1.46868	1.46868	1.98633	0.771413	1.17144	0.653791	0.400024	0	0.421024	1.09098	3.22976	5.36697	4.69702	3.22207	0.910912	1.73812	1.13474	1.08407	0.363677	0.323234	0.233921
560		0	0	0.106853	0.204483	0.262946	0.24937	0.325259	0.300153	0.206876	0.0333581	0	0	0.104336	0.128122	0.191754	0.163206	0.294386	0.248504	0.367374	0.294934	0.424108	0.229929	0.333758	0.186834	0.186356	0	0.117276	0.161667	0.201778	0.154075	0.184381	0.38466	0.355096	0.431404	0.21899	0.231964	0.0809584	0.269119	0.216136	0.216136	0.191692	0.191692	0.231443	0.0397508	0.0871936	0.142769	0.142769	0.188953
561		0.580238	0.386826	0	0.123196	0.123196	0.123196	0	0.104358	0.104358	0.104358	0.30369	0.30369	0.30369	0	0	0	0.127427	0.152694	0.152694	0.0252677	0.0728693	0.179536	0.179536	0.16175	0.0550835	0.0550835	0.00668145	0.118553	0.186357	0.400235	0.288364	0.433535	0.212976	0.298836	0.0858605	0.288944	0.203083	0.203083	0	0	0	0	0	0	0	0	0	0.0991685
562		0.150947	0.407968	0.499709	0.617421	0.367361	0.240052	0.183281	0.185137	0.347816	0.244388	0.210034	0.267001	0.172708	0.27349	0.246385	0.601499	0.539215	0.62685	0.30415	0.277816	0.246799	0.300809	0.411639	0.290317	0.203893	0	0.348468	0.446363	0.538734	0.302588	0.204692	0.112322	0.144965	0.464699	0.908938	1.04139	0.72166	0.277422	0.331694	0.598955	0.697969	1.12126	0.914043	1.11614	0.824951	1.07318	1.08739	1.07985
563		0.34695	1.99541	3.06648	2.83518	1.07107	0	0	0	0	0	0	0	0	1.22835	4.76125	7.86023	8.19012	5.36635	4.55137	5.29628	9.5671	7.2831	4.97996	0	0	0	0	0	0	0	0	0	0	0	0	0	0	0	0	1.28985	1.28985	1.28985	0	0	0	0	0	1.39522
564		0	0	0	0	0	0.405454	1.08729	1.08729	0.982714	0.598341	0.598341	0.297462	0.392737	0.505456	1.98803	3.51102	4.07102	4.20071	4.05486	4.62762	3.01536	1.24549	0	0	0	0	0.22774	0.354071	0.68752	0.45978	0.333449	0	0	0	0.0401886	0.0401886	0.0953036	0.055115	0.204427	1.99041	2.21479	2.25135	0.420535	0.348422	0.46306	1.0627	1.33747	3.02194
565		8.57664	5.86032	5.08572	0.945539	1.14756	0.517182	1.15926	1.50393	1.83828	1.31105	1.03436	0.974937	1.37747	1.52913	2.83863	6.19538	13.4562	19.8045	17.2283	10.9402	5.53676	5.25512	9.32404	11.5419	10.6588	9.83763	6.69574	9.57681	9.16074	7.94817	7.11861	6.03354	9.69305	7.47058	6.74291	6.70052	7.15943	6.40276	4.67813	5.58433	5.00957	4.41887	4.61361	4.70897	4.15761	3.18994	2.32164	2.78359
566		0.545462	0.490028	0.764765	1.17249	1.13259	0.905671	0.938233	1.21785	1.27331	1.10844	1.44489	1.82237	1.68586	1.29063	1.20744	1.80994	2.07908	2.99266	2.99758	3.41872	2.77561	2.12994	1.88875	0.89538	0.756401	0.148211	0.5165	0.964304	0.826173	0.673056	0.660962	0.825599	0.66165	0.457386	0.282669	0.555704	0.324258	0.455716	0.531336	1.34734	1.84074	2.99468	2.53006	3.22879	2.24482	2.48257	2.1147	1.54485
567		2.44306	2.30789	2.87512	2.92446	2.74307	1.98036	1.80883	1.80453	2.11389	1.49869	2.15164	1.93473	2.55555	2.14078	2.57294	3.46779	2.73611	12.4719	12.2131	13.5577	4.43856	4.58249	4.67224	4.85628	3.58442	2.61148	2.1315	2.87531	3.75701	3.1176	2.83861	1.91215	2.18348	2.34392	2.00411	1.56388	1.07056	1.23616	2.63923	2.70453	2.77593	1.3875	1.68245	2.24329	3.78239	3.31828	2.78277	1.67998
568		0.726578	0.972264	0.632221	0.975527	1.37484	1.37484	1.92905	1.18927	1.29265	0.250791	0.103387	0	0.96346	0.96346	1.10464	0.141184	0.324406	0.183223	0.183223	0.0920002	0.699651	0.699651	0.607651	0	0.440099	1.07924	1.07924	1.24925	1.80854	1.80854	1.19843	0	0	0.730206	0.730206	0.730206	0	0	0	0.391656	0.391656	0.391656	0.100258	0.100258	0.317075	1.09974	1.49029	1.43494
569		0.231347	0.28916	0.3101	0.3101	0.175171	0	0.0255485	0.0754367	0.0754367	0.128729	0.0788413	0.112506	0.0648111	0.0648111	0.031146	0	0.0455806	0.0455806	0.0865906	0.118925	0.252066	0.211056	0.133141	0.0461163	0.0461163	0.127612	0.190191	0.190191	0.555135	0.59259	0.59259	0.14615	0	0.139822	0.23061	0.23061	0.11582	0.0250315	0.106904	0.0818723	0.259706	0.28883	0.402233	0.224399	0.376602	0.387644	0.425737	0.278213
570		0.672753	0.587982	0.166568	0.279863	0.199004	0.199004	0.078139	0.0507147	0.188918	0.1694	0.138203	0.124723	0.124723	0.215447	0.328515	0.344352	0.292408	0.154704	0.253066	0.38286	0.392381	0.305184	0.219182	0.109574	0.394998	0.312427	0.312427	0.0406866	0.160076	0.160076	0.119389	0.0543623	0.0543623	0.188358	0.133996	0.133996	0.0399687	0.0646271	0.0646271	0.0246584	0	0	0.149466	0.208806	0.208806	0.121654	0.0734577	0.150134
571		0.621585	1.15835	1.15835	0.743961	0.277537	0.594582	0.654847	0.417942	0.468098	0.407832	0.367201	0	0	0	0.0781373	0.13169	0.13169	0.0535531	0.247828	0.726355	0.831187	1.00093	1.94164	1.83681	1.60557	0.842066	0.949431	0.998201	0.342472	0.729869	0.50881	0.598544	0.103783	0.0897344	0	0.092455	0.092455	0.141943	0.111011	0.111011	0.214872	0.255786	0.532512	0.379163	0.500056	0.306921	0.873771	1.24539
572		0	0	0	0	0	0	0	0	1.59756	2.09155	2.09155	0.493989	0	0	0.295286	0.49501	0.49501	0.199723	0.533585	4.21446	8.23982	7.70624	4.02536	0	0	6.84025	6.84025	6.84025	0	0	0	0	0	0	0	0	0	0	0	0	0	0	0	0	0	0	0	0
573		0.158587	0.195791	0.195791	0.0900658	0.0591906	0.0591906	0.849427	1.44561	1.55979	1.22087	0.594291	0.561284	0.109964	0.500022	0.928913	1.72165	1.40295	1.19721	1.69703	1.85751	2.11206	1.07286	0.812232	0.253353	0	0	0	0	0	0	0	0	0	0	0	0	0	0.0875999	0.0875999	0.316925	0.403567	0.42823	0.295943	0.230002	0.262218	0.277638	0.358914	0.302035
574		0.700269	0.838826	0.800907	0.37198	0	0.130287	0.57214	0.608554	0.569078	0.258142	0.221728	0.318967	0.188051	0.266295	0.0782442	0.0782442	0.148116	0.561508	0.794164	1.28593	1.67548	1.57618	0.997684	0.194745	0.0613849	0	0	0.0189329	0.0189329	0.0189329	0	0	0	0.0772977	0.0927439	0.0927439	0.0787858	0.14693	0.14693	0.152325	0.0687346	0.0687346	0	0.231089	0.549915	0.549915	0.318826	0.15151
575		0.773439	0.587756	0.182948	0.507491	0.647078	0.640636	0.498236	0.654552	1.0937	2.24092	1.95908	1.55502	0.225656	0.139468	0.669323	0.999541	1.0491	0.780276	0.538607	0.842494	1.18784	1.26949	1.48857	0.930834	0.954671	0.419735	0.231621	0.26886	0.364642	0.561766	0.430748	0.597576	0.400453	0.345234	0.0450393	0.218059	0.336026	0.483052	0.490785	0.626706	0.664816	0.591078	0.357033	0.380555	0.27354	0.406878	0.757334	1.95473
576		0	0	0.0425228	0.0425228	0.106097	0.412041	0.513754	0.490969	0.142502	0.182458	0.179857	0.179857	0.164372	0.167777	0.405153	0.666977	1.81741	2.3393	4.54425	3.48873	3.17538	1.34704	1.21054	0.764613	0	0	0	0	0	0.0462887	0.0462887	0.0462887	0	0	0	0	0	0	0.0696449	0.0696449	0.188721	0.119076	0.119076	0	0.127359	0.127359	0.127359	0.0201301
577		2.87408	2.92858	3.93245	3.97491	4.44603	3.70743	4.17262	2.68898	1.49821	0.516962	1.57083	1.33336	1.05386	0.132222	0.132222	0.132222	0	0.279684	2.18987	2.56251	2.68352	0.773339	0.400702	0	0.745425	2.25459	2.79019	3.29943	3.04609	3.19808	1.94342	0.814286	1.09523	2.77905	2.65237	1.68382	0	0	0	0.160139	0.160139	0.300571	0.244718	0.578393	0.437961	0.758132	1.193	2.91426
578		2.77879	2.04604	2.1261	2.15038	2.56439	1.38463	0.779813	0.172298	0.0686094	0.106811	0.155295	0.880699	1.76831	2.22984	2.57645	2.25256	2.18243	3.13538	2.62777	2.24721	0.783816	2.4202	3.83971	3.3635	1.56419	0.245593	0.544187	0.544187	0.98507	1.12683	1.14894	1.3276	1.10465	1.57431	0.794526	2.03951	2.04116	2.834	2.21997	1.98404	3.41218	2.74003	2.67021	0.449238	0.668719	1.63566	2.29085	2.58527
579		0.492025	0.450002	0.293309	0.581511	0.459525	0.487036	0.0736793	0.207093	0.133414	0.283113	0.321539	0.433218	0.362673	0.190833	0.289055	0.209902	0.209902	0.0827798	0.0827798	0.31857	0.417898	0.453351	0.217561	0.0354535	0.085436	0.374118	0.374118	0.288682	0	0	0.178949	0.178949	0.226557	0.0805287	0.0805287	0.30141	0.374759	0.487149	0.218659	0.112389	0	0	0	0	0	0.0708338	0.0708338	0.18605
580		2.17517	2.36464	2.90302	4.84681	4.81217	3.95383	1.98805	1.86405	1.54731	1.72363	1.84656	3.00563	2.5816	3.49274	3.05455	4.88487	4.67497	5.15945	3.50803	3.84232	2.45791	3.85819	3.60264	3.42573	4.68396	3.88995	3.88995	1.7206	1.14797	2.45018	2.07194	2.29592	0.993716	0.516131	0.412147	1.08391	1.21139	1.62032	2.16887	3.81345	4.3412	3.69258	2.25025	1.49323	2.22995	2.87762	4.40714	3.81377
581		1.06233	0.792906	0.271047	0.176745	0.411396	0.653397	1.04754	1.12648	0.792424	0.51678	0.118505	0.582993	1.08303	1.31513	1.36298	0.982692	0.750592	0.559469	1.74382	2.09184	1.98157	1.3454	0.997384	0.786441	0	0	0.38578	0.684016	0.812048	0.426268	0.747531	0.619498	0.983396	0.526344	0.830745	0.466847	0.304401	0	0.121031	0.419726	0.419726	0.510553	0.211859	0.466389	0.516542	0.791402	0.624351	0.555592
582		0.502893	0.387235	0.11745	0.575889	0.523916	0.822848	0.521449	0.719676	0.383108	0.764215	0.833994	0.944461	0.464001	0.195995	0.303787	0.387897	0.387897	0.341618	0.525562	0.796621	0.801324	0.632516	0.361457	0.491618	0.533921	0.533921	0.227076	0.160837	0.459247	0.716791	0.805079	0.506669	0.668699	0.550277	0.698388	0.278814	0.414601	0.416276	0.518383	0.363114	0.391576	0.289469	0.178248	0.0782585	0.188893	0.188893	0.110634	0
583		0	0	0.250916	0.62227	0.728297	0.477381	0.310501	0.468754	0.570497	0.366024	0.21187	0.212797	0.212797	0.10267	0.268696	0.416874	0.83591	0.672549	0.524372	0.186715	0.200414	0.414258	0.641561	0.522527	0.478861	0.373118	0.47439	0.475548	0.365213	0.615635	0.475844	0.439721	0.50233	0.470786	0.44935	0.035047	0.0551995	0.267838	0.288144	0.267991	0.0203052	0	0.198083	0.198083	0.421454	0.748891	0.790342	0.833647
584		1.10113	1.40744	1.3287	1.39647	1.42035	2.17111	2.0903	1.967	1.32353	1.86252	1.59914	1.85321	2.20596	2.04185	1.67298	0.992738	1.05948	1.37049	2.11951	2.24534	2.09619	1.07177	0.919657	0.469262	0.186908	0.364901	1.01381	1.06673	1.09751	0.914955	1.37852	1.13148	1.34701	1.5033	1.35465	0.887485	0.589462	1.00053	0.785806	1.27254	1.5399	1.83371	2.61021	2.51844	4.2328	4.1691	4.38547	2.3773
585		1.36417	1.13985	0.694281	0.301918	0.324166	0.25265	0.456834	0.204185	1.35118	0.829027	1.09661	0.803589	0.792689	0.323377	0.651754	1.372	3.17283	3.23113	2.60328	1.47369	1.22008	1.35894	1.06132	0.991063	0.899861	0.788524	0.732035	0.786678	1.07883	1.00538	0.735429	0.10247	0.17613	0.275049	0.546859	0.529398	0.59909	0.305515	0.360139	0.403982	0.371933	0.433858	0.654457	0.736914	0.51551	0.204996	0.454214	0.933514
586		1.84382	1.86634	2.28792	2.96239	2.32526	1.19467	0.472297	0.952797	0.952797	0.4805	0.710982	1.2208	1.65064	1.00656	0.80361	1.61147	2.63675	2.85854	2.84844	2.26301	2.19731	1.62879	1.54882	2.07366	1.68838	1.2616	0.273796	0.766639	1.21619	1.78522	1.67164	1.5915	1.73934	2.19498	2.14623	2.85837	1.87409	2.49558	1.45575	2.05028	1.68141	3.6904	3.76464	4.73766	2.4462	2.20705	1.44548	1.33877
587		0.188895	0.270832	0.344396	0.395777	0.425698	0.414466	0.458363	0.55031	0.404596	0.787806	0.681839	0.875354	1.11543	1.35771	1.84548	1.73309	2.04343	1.49352	1.1989	1.39965	1.66035	1.57026	0.656084	0.431389	0.554202	0.554202	0.362951	0	0.18955	0.18955	0.18955	0.0863507	0.0863507	0.187877	0.174593	0.174593	0.136412	0.151603	0.26347	0.672544	0.772443	1.12908	0.92963	0.830233	0.440058	0.436883	0.698522	0.967445
588		0.704354	0.943474	0.815461	0.708037	0.644454	0.805558	1.27855	1.11202	0.942551	0.99178	0.747985	0.798694	0.186011	0.186011	0.525949	1.36535	1.96799	4.78339	5.64597	7.14359	4.02761	2.61898	2.60707	2.80936	2.51601	0.821337	0.750841	1.26666	0.872986	0.515823	0.142392	0.507082	1.21576	1.07336	0.914232	0.885829	1.08296	1.1455	0.798415	0.956911	1.93013	1.59694	1.50232	0.658892	0.987405	0.895102	0.63209	0.551932
589		0.213392	0.34321	0.215852	0.350275	0.149327	0.149327	0	0	0	0.125196	0.125196	0.125196	0	0	0	0	0	0	0.11729	0.11729	0.221888	0.35489	0.383272	0.278673	0.0936374	0.298288	0.449128	0.383873	0.199728	0.217034	0.431199	0.382312	0.214165	0	0.107711	0.107711	0.107711	0	0.24362	0.24362	0.301815	0.0581942	0.0581942	0	0.0655648	0.077267	0.077267	0.512587
590		0	0	0	0	0.884036	0.884036	0.884036	0.387856	0.387856	0.457353	0.0694972	0.0694972	0.494931	2.01515	2.66861	2.17368	0.653465	0	0	0.908706	6.42839	6.42839	5.51968	0.330275	2.96965	2.96965	2.63937	0	0	0.195982	0.399409	0.399409	0.203427	0	0	0	0	0	0	0	0	0	0	0	0	0	0.675782	0.675782
591		0.0440469	0.0519593	0.163345	0.258642	0.236047	0.124662	0	0	0	0	0.0506821	0.0786409	0.134215	0.110465	0.0825059	0.183155	0.156224	0.227357	0.261477	0.686945	0.773824	0.98339	0.858874	0.725984	0.349449	0.188953	0.489498	0.466122	0.333641	0.112773	0.139407	0.204913	0.100116	0.0734818	0	0.181137	0.344852	0.344852	0.163715	0	0	0	0.130342	0.130342	0.130342	0.137744	0.137744	0.137744
592		0.392706	0.321294	0.100133	0.155277	0.0957876	0.225802	0.2566	0.297177	0.12652	0.0988741	0.0582973	0.272342	0.214045	0.531957	0.735795	0.891078	0.573167	0.155284	0	0.292682	0.646733	0.646733	0.373673	0.0196219	0.105662	0.0860401	0.0860401	0	0.0326022	0.0326022	0.153933	0.204253	0.591016	0.664515	0.581593	0.26296	0.250856	0.387221	0.31909	0.136365	0	0	0.00982537	0.00982537	0.0530419	0.0432165	0.17038	0.127163
593		0.881145	0.962442	0.483794	0.585106	0.49593	0.49593	0.744685	0.56873	1.27978	0.820929	0.711048	0	0.232067	0.384477	0.709307	0.7088	0.804457	1.33532	1.2189	1.18133	1.27218	1.98433	2.56189	1.61535	1.53072	0.742659	0.742659	0.317343	0.415613	0.866051	0.691969	1.26094	0.810502	1.17927	0.743141	0.825921	0.784267	0.926517	0.843737	0.549858	0.66923	1.35601	1.37327	0.996866	0.654708	0.644092	1.14457	1.00143
594		0.658807	0.874845	0.677495	0.846141	0.4105	0.62128	0.651065	0.735248	0.599602	0.289831	0.998695	0.994609	1.17129	1.05674	0.901854	0.6785	0.854937	1.05603	1.6792	1.34752	2.98627	3.16858	3.7614	3.1088	2.30331	2.06486	1.82113	1.82113	0.943517	0.188126	0.747699	1.30236	1.23433	1.24812	1.06955	0.949461	0.572667	0.684358	1.22641	1.20229	0.896604	0.4397	0.397736	0.718676	0.912456	1.31001	1.21256	1.15592
595		0	0	0	0	0	0	0	0	0.213103	0.385319	0.879251	0.666148	0.999953	2.26901	3.72178	3.57252	2.76315	1.43817	1.18321	0.628039	1.14805	1.33884	0.940385	0.343448	0.050871	0.050871	0	0	0	0.062461	0.411725	0.751354	0.688893	0.339629	0.0698765	0.227089	0.544406	0.474529	0.317317	0	0	0.127321	0.173676	2.31486	2.2275	2.49207	1.06428	1.67191
596		0	0	0	0	0	0	0	0	0	0	0	0	0	0.214967	2.0492	2.84522	2.63025	0.796022	0	0.150847	0.150847	0.729928	0.579081	0.813599	0.234518	0.417889	0.183371	0.666669	0.483298	0.483298	0.985478	0.985478	0.985478	0	0	0	0.729562	0.729562	0.729562	0	0	0	0	0	0	0	0	0
597		0.141552	0.0943682	0.0943682	0	0	0	0.294979	0.294979	0.294979	0.68922	0.68922	1.74362	1.11093	1.1855	0.1311	1.24759	1.17302	1.91478	0.913308	3.07528	2.33351	2.16197	1.10888	2.12795	2.12795	1.32591	0.30684	0.497934	0.191093	0.191093	3.34567	3.34567	3.34567	0	0	0	0	0	1.65504	1.65504	1.92128	0.266234	0.266234	0.813236	2.25224	2.25224	1.439	0
598		0	0	0	1.05615	1.05615	1.05615	1.2781	3.23041	3.88563	2.60753	0.655223	0	0	0	0	0	0	0	0	0	0	0	0	0	0	0	0	0	0	0	0.730363	0.730363	0.730363	0	1.005	1.005	1.005	0	0	0	0	0	0	0	0	0	0	0
599		0.876266	0.584177	0	0.98118	0.98118	0.98118	0.955095	1.81722	1.81722	0.862127	0	0	0.125569	0.125569	0.242753	1.49349	1.49349	2.08184	1.5616	3.03593	2.83312	3.35589	1.88156	1.37884	0	0	0	0	0	0	0	0	0	0.560102	0.560102	1.06347	0.503364	1.1011	0.597736	0.597736	0	0	0	0	0	0	0	0
600		0	0	0	0	0	0	0	0	0	0	1.16338	1.42829	1.42829	0.264913	0	0.701391	1.03907	2.17828	3.55494	6.77697	10.3302	8.34875	4.78904	0.096562	0.124715	0.124715	0.124715	0.254673	0.343574	0.823799	0.569126	0.480225	0	0	0	0	0	0	0	0	0	0.872281	2.39544	3.62849	6.18025	4.65709	3.42404	0.281593
601		0	0	0	0.198579	0.198579	0.36074	0.923896	0.923896	0.761735	0	0	0	0	0	0	0.159894	0.972022	0.998946	2.93232	2.7922	5.19388	4.02585	5.37839	2.94978	2.02454	0	0	0	0	0	0	0	0	0.0247695	0.0247695	0.0247695	0	0	0	0	0.0668857	0.0668857	0.0668857	0.0227985	0.467071	0.467071	0.48627	0.221133
602		0.934054	0.746076	0.531059	0.278268	0.154895	0.198088	0.160544	0.458904	0.590591	0.662984	0.497321	0.352147	0.162403	0.0297071	0.263362	0.295868	0.558277	0.432491	0.568963	0.456005	0.318429	0.446447	0.343921	0.613995	0.4006	0.523368	0.393059	0.482363	0.31267	0.286477	0.155504	0.186331	0.300714	0.377836	0.365575	0.213806	0.094751	0.174538	0.305844	0.305844	0.279134	0.374908	0.45799	0.537307	0.282435	0.348974	0.453128	0.576229
603		0.0192141	0.261593	0.261593	0.409262	0.301369	0.301369	0.355449	0.256173	0.4317	0.275332	0.351106	0.293689	0.320159	0.588041	0.696612	1.05862	0.923298	1.05266	0.822987	1.07613	0.900526	0.940926	0.459749	0.279305	0.166202	0.369261	0.46846	0.47209	0.247119	0.409257	0.349402	0.349402	0.245917	0.477916	0.616366	0.458514	0.257696	0.119246	0.264827	0.221494	0.405365	0.416893	0.600183	0.560077	0.738855	0.806516	1.22083	1.15528
604		0	0.206942	0.344427	0.344427	0.137484	0.169543	0.207919	0.443545	0.551819	0.513443	0.277817	0	0	0.126233	0.222436	0.308608	0.221072	0.124869	0.148797	0.1101	0.889601	1.7893	1.80405	1.07778	0.212493	0.234374	0.306297	0.220818	0.184191	0.0822174	0.0749213	0.0749213	0.0517396	0.0537619	0.0537619	0.0537619	0	0	0	0	0	0.0578388	0.0578388	0.0578388	0	0	0	0
605		0.192506	0.149297	0.112949	0.112949	0.0919889	0	0	0.433246	0.433246	0.433246	0	0.418475	0.751393	1.24227	1.14022	0.807297	0.316422	1.04368	1.15803	1.807	0.881634	0.76728	0.251531	0.316786	0.316786	0.235556	0.777953	0.777953	0.725965	0	0.0485447	0.0485447	0.0485447	0	0	0	0	0	0	0.491104	0.767771	1.19507	0.772443	0.958059	1.12352	1.05505	0.740437	0.147669
606		0.431735	0.287823	0.14342	0	0	0.0132062	0.0132062	0.0132062	0.189916	0.189916	0.284922	0.19517	0.401822	0.557097	0.562986	0.507389	0.257108	0.232855	0.243813	0.407875	0.545164	0.383151	0.219089	0.0746001	0.0746001	0.108072	0.0334716	0.249691	0.303029	0.424157	0.246945	0.236216	0.115088	0.460966	0.201491	0.318517	0.181882	0.13465	0.0707315	0.438095	0.469836	0.539973	0.317226	0.687032	0.656145	0.701521	0.550348	0.575177
607		0.646393	0.430929	0.209397	0	0.3125	0.377642	0.709938	0.397438	0.89145	1.27807	1.27807	0.718915	0	0	0	0	1.04003	1.39546	1.79127	0.751246	1.2819	1.40689	1.48445	0.598363	0.0775588	0	0.178664	0.553175	0.553175	0.374512	0.707628	0.810752	1.15004	1.36534	1.3196	1.62747	0.70455	1.07759	0.927787	1.69687	1.26644	0.769083	0	0	0.423419	0.533989	0.533989	0.210064
608		0.677313	0.615637	0.593959	0.712043	1.06695	0.959925	1.29795	1.25507	2.02461	2.32399	3.34764	3.37681	3.80328	3.48882	3.27303	2.50551	2.34011	2.63125	2.02846	1.74875	1.20203	1.94704	1.26233	0.85764	0.872893	1.17696	1.21771	0.628987	0.761088	0.737661	0.678155	0.186515	0.378212	0.673625	1.12555	1.4093	1.43241	1.58742	1.39506	1.57469	1.45337	1.65306	1.46333	1.06557	0.807961	0.54482	0.835667	0.728191
609		0.566908	1.58415	1.38521	1.79437	0.588165	0.784049	0.674621	1.90579	2.54539	3.96275	2.73158	1.92901	1.10018	1.58074	1.7564	2.07787	2.14101	3.1628	1.95307	1.57778	1.2345	4.15189	4.93475	4.06935	1.32075	1.38829	1.23308	1.30242	0.579367	0.533897	0.628948	0.612071	0.7885	0.455321	0.565013	0.460828	0.753484	0.624737	1.45183	2.37659	2.32826	1.63399	0.852991	1.11365	2.91011	3.47799	3.6187	4.59492
610		0.590543	1.35444	2.08498	1.77649	0.815746	0	0	0.593482	0.593482	0.645903	0.0524206	0.218803	0.418405	0.688745	0.522363	0.571052	0.300712	0.300712	0	0	0	0.393729	0.515518	0.741839	0.539528	0.682923	0.675745	0.941221	0.758557	0.811302	0.796129	1.35301	1.92487	1.60798	1.14361	0.518158	1.1645	1.48928	1.96362	1.54064	1.04082	0.737071	0.758782	0.758782	0.369892	0	0.623882	0.718959
611		0	0	0	0.0688638	0.220241	0.220241	0.176779	0.0254017	0.129438	0.137941	0.259751	0.231439	0.211062	0.130883	0.11347	0.106736	0.158347	0.100035	0.318158	0.266092	0.501827	0.536453	0.63992	0.404185	0.242547	0.0979039	0.0979039	0.0248705	0.0454144	0.127804	0.152706	0.157283	0.0938179	0.0440447	0.0991038	0.112852	0.241732	0.161553	0.210444	0.371921	0.426725	0.515934	0.225576	0.180695	0.0852227	0.221011	0.211088	0.230474
612		1.83436	1.3812	2.11296	2.36236	2.80126	2.05091	1.96657	1.36937	1.192	1.17832	1.17832	0.577487	0	0	0	0	0.468685	0.820799	1.41922	1.2084	0.856285	0.918774	0.740019	1.72459	1.82549	1.74638	0.761802	0.51104	0.641242	0.851349	0.433492	0.713196	0.891961	0.798777	0.388872	0	0	0	0	0.270428	0.48677	0.685518	0.592532	0.875813	1.1656	1.46463	1.31705	1.26582
613		0.414115	0.578139	0.670403	0.832301	0.812972	0.668961	0.476836	0.302228	0.558885	0.473173	0.725518	0.997679	0.99104	1.03029	0.60744	1.04424	1.10682	1.55376	1.64382	1.7967	1.69489	1.10211	0.825607	0.632995	0.757399	0.604754	0.905595	1.18551	1.16216	0.763566	0.359244	0.417615	0.221041	0.365832	0.609098	0.609098	0.853835	0.589722	0.718571	0.924063	0.96221	1.02491	0.998726	1.05425	1.32629	0.978643	1.36525	1.19321
614		0.0948591	0.127548	0.127548	0.0830961	0.018788	0.0920818	0.0732938	0.0732938	0.0842753	0.0842753	0.40603	0.356993	0.356993	0.035238	0	0.0380686	0.0914998	0.0914998	0.112981	0.0944178	0.187927	0.237932	0.373474	0.455351	0.345797	0.226782	0.144772	0.220867	0.23221	0.291198	0.274011	0.243324	0.0909581	0.140652	0.251289	0.251289	0.142686	0	0.0452588	0.0452588	0.0452588	0.386995	0.386995	0.400004	0.188	0.367043	1.14478	1.05269
615		0.520973	0.552703	0.803266	0.806049	1.23313	0.809525	0.907231	0.510486	1.76693	1.65141	2.56444	1.84226	1.9273	1.02728	1.10112	1.20185	1.43808	1.70726	1.40726	1.07861	2.22851	2.35532	3.07311	1.30092	1.54775	0.798433	1.22792	0.893111	1.7574	1.77017	1.43134	0.596559	0.493611	0.727861	0.573566	0.483219	0.568722	0.664616	0.867832	0.678488	0.940945	1.00985	2.17731	1.94234	2.64622	1.34834	1.81388	0.743771
616		1.06842	0.909019	0.842779	0.86285	1.00019	1.04169	0.799059	1.04176	1.85964	1.60432	1.02754	0	0	0.204508	0.803573	0.803573	0.775675	0.266538	0.266538	0.21485	0.33476	0.696047	1.08199	2.59105	3.4887	3.48988	2.03161	0.772664	0.351833	0.863878	0.863878	0.938855	0.769272	1.39684	1.5175	1.06815	0.61827	0.573461	0.617031	1.02056	1.25273	1.47189	1.37005	1.03453	0.783819	0.770422	1.07262	1.19762
617		1.03671	1.5312	1.0325	1.12115	0.650269	0.819026	1.6264	1.4646	2.66197	3.07657	3.36329	3.67267	2.58344	2.00837	2.0844	2.27662	2.44121	1.98395	1.42327	1.14783	1.9242	2.84617	3.45489	3.77341	2.95854	2.19174	1.02319	0.86982	0.956796	1.54788	1.41203	1.31686	0.672829	0.592575	1.71515	2.04585	2.2926	1.3492	1.07579	1.36351	1.90721	2.45691	2.259	2.11935	2.54625	3.04982	2.79954	1.76402
618		0.559234	0.372823	0.104313	0.164991	0.494205	0.528621	0.70832	0.379107	0.285872	0	0.107719	0.187627	0.187627	0.0799083	0	0.163637	0.249927	0.401937	0.2383	0.458249	0.352478	1.12544	0.819206	0.772967	0	0.114153	0.221547	0.221547	0.107394	0.0951807	0.0951807	0.131104	0.0359231	0.0359231	0	0	0	0.0708103	0.0708103	0.133623	0.203691	0.278258	0.251322	0.110444	0.0358773	0.117931	0.117931	0.156563
619		0.152793	0.208164	0.106302	0.106302	0	0	0.10964	0.10964	0.10964	0	0.0901264	0.168836	0.168836	0.0787096	0.0528768	0.133784	0.450035	0.397158	0.316251	0	0.0250683	0.168225	0.168225	0.228365	0.0852082	0.123763	0.0652062	0.0652062	0.0266517	0	0.0746623	0.178472	0.287679	0.213017	0.109207	0	0.0384819	0.0384819	0.218668	0.239642	0.380701	0.200516	0.239402	0.129699	0.309984	0.211641	0.23419	0.439565
620		0.0392577	0.0261718	0	0	0.0827747	0.0827747	0.0827747	0	0	0	0	0.0420814	0.0420814	0.0781772	0.0596832	0.0596832	0.0235874	0	0	0.0671533	0.157816	0.284636	0.2778	0.187137	0.0603176	0.0107334	0.0308165	0.100152	0.117877	0.0977938	0.0284584	0	0	0	0	0	0	0	0	0	0.0414835	0.0414835	0.0414835	0	0	0.0251234	0.0251234	0.0617934
621		0.150954	0.184581	0.184581	0.193155	0.109209	0.137803	0.152593	0.152593	0.201615	0.32228	0.509415	0.73388	0.70503	0.537508	0.541388	0.446705	0.702053	0.514334	0.42663	0.514103	0.480088	0.587813	0.452386	0.392973	0.56333	0.507947	0.483134	0.318516	0.233645	0.302329	0.336037	0.310628	0.241945	0.0613434	0	0.0801323	0.30205	0.547358	0.497592	0.275674	0.0303657	0.152747	0.413915	0.787991	1.01222	0.938021	0.670961	0.616179
622		0	0	0	0	0	0	0	0	0	0.0391911	0.0391911	0.0391911	0	0.0296074	0.0468286	0.0468286	0.0584716	0.0774067	0.0774067	0.0361563	0.145301	0.157125	0.789198	0.643897	0.632073	0	0	0	0	0	0	0.000573616	0.0100802	0.0315566	0.0309829	0.0214764	0	0	0	0	0	0	0	0.0486589	0.0486589	0.350718	0.710239	0.710239
623		0	0.138373	0.138373	0.435374	0.297001	0.297001	0.0891807	0.153482	0.153482	0.0643016	0.0524788	0.0524788	0.0524788	0	0	0	0	0.498794	1.11645	2.15238	2.17108	3.57866	3.83785	4.7846	2.75936	1.4762	0.165332	0.234976	0.71409	1.49853	2.17449	2.13174	2.55021	1.8919	1.44357	0.0872976	0.105493	0.105493	0.105493	0	0	0	0	0.136437	0.136437	0.189961	0.0535243	0.136262
624		1.57789	1.05193	0	0	0	0	0	0	0	0	0	0	0	0	0	0	0.132588	0.887364	0.887364	4.16797	5.71403	9.70145	7.73746	8.0658	5.47867	4.02945	1.40028	0	0	0	0	0	0	0	0	0	0	0	0	0	0	0	0	0	0	0	0	0
625		1.28699	0.905415	0.870875	0.955398	1.22684	1.22723	0.775674	1.29273	1.76245	2.72804	2.9587	2.84967	2.72508	2.33106	2.09321	1.91555	1.98707	2.9917	3.91878	6.48913	5.76603	5.56486	2.53192	3.68288	2.16544	1.88395	0.839088	1.13876	1.368	0.962998	0.69482	0.769946	0.480325	1.2639	1.1057	1.18236	0.367296	0.520748	0.626297	0.793437	0.584426	0.590741	0.423602	0.857305	0.52432	1.13909	1.02849	1.1124
626		0	0	0	0.0883783	0.0883783	0.0883783	0	0.148476	0.198749	0.312438	0.163962	0.603852	1.56002	1.83002	1.41648	0.831256	0.632485	0.736338	0.858622	0.787395	2.46187	2.23321	2.58381	0.728858	0.47696	0.147456	0.147456	0.495995	0.886714	0.886714	0.411817	0.137202	0.137202	0.137202	0.0289084	0.0289084	0.267363	0.259358	0.259358	0.0209036	0	0	0.0954866	0.0954866	0.0954866	0	0	0
627		0.822168	0.830392	1.73037	1.60974	1.80436	1.27749	1.45251	2.15432	1.78121	1.68341	1.63513	3.0917	3.17459	2.44757	2.92825	3.45001	3.94489	2.80128	2.39491	3.37093	3.85947	4.50696	4.28313	3.9066	3.48964	2.22161	3.16136	3.2108	3.85705	2.43131	1.58546	1.78533	1.77456	2.72827	2.15428	2.13953	1.70995	1.05538	1.12239	1.27599	1.27599	1.10732	1.32955	2.4952	2.56769	2.26628	2.20149	3.15308
628		1.57187	2.59188	2.61116	4.07229	3.83492	3.03593	2.1139	0.807305	0.938246	0.356443	0.721242	0.711046	0.711046	0.346247	0.103912	1.18066	2.12182	2.83186	1.75511	0.949894	0.78432	2.09227	3.28298	3.35723	2.68071	2.93213	3.03583	2.4044	0.826328	0.527241	0.666216	1.21336	0.686117	0.547142	0.073623	0.327249	0.453819	1.12884	2.25143	2.12486	1.76353	1.51633	1.65581	1.70042	0.946637	2.58767	4.6374	6.38546
629		0	0.0290199	0.0290199	0.0726287	0.166393	0.18554	0.141931	0.0191472	0.153226	0.153226	0.153226	0	0.102376	0.102376	0.215881	0.180602	0.216229	3.42553	3.4862	3.95817	2.0311	1.90333	1.39573	1.61303	1.67874	1.67874	0.0657072	0	0	0	0	0	0	0	0	0	0	0	0	0.0342781	0.0342781	0.0342781	0.0348825	0.595335	0.610341	0.575458	0.0973796	0.548766
630		0.862148	0.64855	0.214173	0.487817	0.551516	0.551516	0.213501	0.184694	0.256346	0.180329	0.274026	0.202375	0.34872	0.234682	0.234682	0.285466	0.270973	0.301588	0.342024	0.641241	0.997261	1.06011	2.15222	2.30305	2.74027	1.93387	1.49889	1.09308	0.501235	1.10411	0.937846	1.28575	0.710137	0.657752	0.408545	0.278806	0.165622	0	0	0	0	0	0	0.0614384	0.0883328	0.251912	0.190474	0.295381
631		1.98966	1.94568	1.63412	1.53359	1.21088	1.32533	0.815254	1.0205	0.746685	0.904646	0.857548	1.15333	1.42482	1.04492	0.872642	0.54633	0.600618	1.61347	1.57164	1.9986	1.37961	2.66668	3.27077	3.87961	3.6671	3.56792	2.97042	4.40624	5.83896	6.25749	4.85092	3.3871	3.08347	3.56415	2.93241	2.12516	1.60497	1.50806	1.50806	0.301186	0.174893	0.48481	0.866192	0.91947	0.87109	0.568195	0.458426	0.196888
632		0.934884	0.966014	0.958758	0.568281	0.377028	0.228353	0.38017	0.606738	0.655728	0.540203	0.706811	0.805789	1.05613	0.796012	0.92793	1.09037	0.951616	0.63907	0.412522	1.69463	3.4319	4.00031	3.81052	2.19549	1.56194	0.399718	0.60872	1.29402	1.29242	1.25503	0.510827	0.757118	1.48453	1.88382	1.75487	0.767071	0.349782	0.182772	0.210683	0.130215	0.149828	0.332364	0.653753	0.938182	0.789762	0.545667	0.602563	1.21217
633		0.488413	0.770269	0.880111	0.968332	0.588861	0.826206	0.609395	0.791634	0.597144	0.614871	0.367442	0.320142	0.852283	0.852283	1.06746	0.489553	0.712915	0.526952	0.502417	0.683239	0.789354	0.776403	0.774618	0.781919	0.650431	0.352092	0.417591	0.779506	0.792538	0.898543	0.664537	0.744703	0.944492	1.29083	1.28358	0.664255	0.314416	0.211252	0.568324	0.499432	0.749433	0.886853	0.98529	0.980032	1.1698	1.20287	1.24904	0.815005
634		0	0	0	0	0	0	0	0	0	0	0	0	0	0	0.00833967	0.0360921	1.34601	4.78005	5.65071	4.40307	3.09063	2.19221	2.12993	0	0	0	0.106568	0.171258	0.280069	0.173502	0.108812	0	0	0	0	0	0	0.034793	0.11559	0.11559	0.142198	0.101958	0.101958	0.0405578	0	0	0	0
635		0	0	0	0.0750193	0.0750193	0.0750193	0.0760677	0.116409	0.116409	0.0403417	0	0	0	0	0	0.07086	0.0810111	0.0810111	0.186951	0.176799	0.328134	0.151335	0.170727	0.0193921	0.0193921	0.10209	0.143499	0.143499	0.0958531	0.0544434	0.0544434	0.0429077	0.0429077	0.0429077	0	0	0.0981165	0.0981165	0.0981165	0	0	0	0.090676	0.136578	0.455961	0.664764	0.687636	0.828231
636		0.257933	0.171955	0.0302286	0.1383	0.178084	0.401642	0.348167	0.38587	0.173135	0.118539	0.0831353	0.223546	0.498082	0.548572	0.633432	0.79648	0.775933	1.23881	1.33817	1.85677	1.21797	2.55819	1.99319	1.9028	0.0620231	0.0810482	0.403408	0.367022	0.491372	0.169013	1.28283	1.14885	1.14885	0.0776844	0.213227	0.242004	0.199355	0.273013	0.278691	0.278691	0.102994	0.0685398	0.236741	0.228588	0.706734	0.705484	0.913491	0.536583
637		0	0	0	1.50182	1.50182	1.50182	0.586398	0.586398	0.586398	0	0	0	0	0	0	0	0	0	1.12274	1.12274	1.12274	1.03879	2.56748	13.165	26.8547	25.326	15.8485	1.11994	1.11994	0	0	5.83477	5.83477	5.83477	0	0	0	0	0	0	0	0	0	0	0	0	0	0
638		7.53762	5.02508	0	0.1342	0.1342	0.1342	0	0	0	0	0	0	0	0.376275	0.376275	0.376275	0.442869	0.442869	0.782118	1.13123	5.6341	6.58247	14.4504	12.5682	11.4987	4.68866	5.43259	5.59803	4.36738	4.23268	3.84908	3.22988	0	0	0	0	0	0	0	0	0	0	0	0	0	0	0	0
639		0.148955	0.099303	0.099303	0	0	0	0	0	0	0	0.332199	0.332199	0.332199	0.306407	0.306407	0.306407	0	0	0.0859466	0.383248	4.86995	8.03111	11.4341	6.94737	3.70026	0	0	0	0	0	0	0	0	0	0	0	0	0	0	0	0	0	0	0	0	0	0	0.135387
640		8.70881	5.80588	3.64129	0.985175	2.01384	1.02866	1.77851	0.749847	0.749847	0	0	0	0.766113	0.766113	0.766113	1.09231	1.09231	2.26774	1.17542	2.07312	4.92903	6.97952	7.73419	6.02258	4.96807	4.72746	2.40774	1.41175	0.405294	0.405294	0.405294	1.23555	2.82224	2.82224	1.58669	0	0	0	0	0	0	0	0	0	0	0	0	0
641		0.350748	1.5744	1.34057	1.52837	0.233575	0.488771	0.300977	0.618516	1.12596	1.49251	1.12919	0.36655	0	0.29304	0.323419	0.557384	1.07622	1.90413	2.43771	3.18015	3.21398	3.29288	1.77051	0.96601	1.00609	1.14564	1.10961	1.44433	1.73001	4.16632	2.94507	2.48789	0	0	0	0	0	0	0.193894	0.609756	0.609756	0.415862	0	0	0	0	0	0
642		0.633681	0.422454	0.390975	0.282574	0.401435	0.834639	1.1811	1.20581	0.490037	0.268662	0.239373	0.513633	0.47655	0.420619	0.22777	0.67374	0.846079	0.764668	0.360638	0.291828	0.675295	1.63987	1.89498	2.63566	1.58369	1.1667	0.0425472	0.31373	0.31373	0.360174	0.195036	0.365002	0.750408	0.995036	0.915752	0.537679	0.442332	0.491023	0.489001	0.225065	0.218431	0.28683	0.275568	0.142829	0.322667	0.61293	0.904401	0.65385
643		0.162454	0.108302	0	0	0.0518242	0.0518242	0.11743	0.230714	0.230714	0.165108	0	0.187727	0.269817	0.315165	0.231446	0.311687	0.440095	0.490091	0.429254	0.482113	0.35397	0.623477	0.396863	0.371001	0.309883	0.535422	0.614826	0.304943	0.0794045	0.0389063	0.237741	0.496515	0.489093	0.349991	0.145818	0.310921	0.301195	0.246594	0.0500069	0.0388725	0.0891915	0.0891915	0.121987	0.157905	0.201489	0.129821	0.0435841	0.178039
644		1.93832	1.79483	1.03276	0.859805	0.624957	0.561655	0.673661	0.501184	0.607634	0.578092	0.74091	0.784716	0.991753	0.803169	1.12694	1.63623	1.98753	2.48064	1.93119	1.88539	1.1851	1.14478	1.08591	2.02908	2.4212	2.10505	0.953486	0.487147	0.802042	0.94336	1.15218	1.0736	0.780977	0.600878	0.835078	1.26978	1.09019	1.06969	1.17153	1.16919	0.942752	0.621681	0.640047	0.755002	0.539538	0.451787	0.759832	1.01052
645		0	0	0	0.363669	0.363669	0.363669	0	0	0	0.204628	0.204628	0.721628	0.883444	0.883444	0.366445	0	0.0905245	0.243118	0.48091	0.390386	0.237792	0.193446	0.644866	1.11118	1.77841	1.99036	2.19496	2.93524	3.88856	4.81459	3.79725	4.29602	2.69906	3.91839	3.03776	3.03776	1.23483	0	0.500445	2.40171	2.40171	4.28959	3.79783	3.79783	1.40951	0	2.91817	5.08378
646		3.46096	2.93568	3.39188	4.08896	3.28485	2.19803	3.33737	3.78794	4.07998	2.86193	2.86003	4.4763	4.16766	3.84888	2.8504	2.18892	2.78246	3.13549	3.25825	2.94223	2.94063	2.52198	3.39277	5.06867	6.02589	7.59218	6.75451	6.77865	5.54715	4.35261	3.23843	3.21111	3.71712	4.47549	3.17655	2.53806	2.30379	1.80455	2.19699	2.64439	2.35259	2.93014	2.44005	3.83518	3.54987	3.51867	3.48857	3.29671
647		0.569657	0.893659	1.33493	2.001	1.77758	1.12024	1.18736	1.32843	1.45521	1.02144	0.589889	1.76915	0.467747	0.467747	0.361064	0.605174	1.4359	1.13389	2.0066	2.31389	2.92931	2.23813	1.10011	0.425643	0.236651	0.655396	0.842527	0.605876	0.458253	0.720721	0.960478	0.689356	0.586907	0.34715	0.808081	0.696213	1.22395	1.31621	1.60964	1.28767	1.48423	1.31037	1.62883	1.00237	1.05148	1.02282	1.41682	1.48643
648		4.54271	3.55658	3.07479	2.97439	4.43324	3.98893	2.86058	1.00159	0.737372	0.723914	0.688944	0.660506	0.660506	0.952073	0.384553	0.690571	0.489603	0.754555	1.46562	2.42091	2.15596	2.04492	2.36522	2.90905	2.003	0.543826	0.315066	0.827801	0.827801	0.512735	0	0	0	0	0	0	0	0	0	0	0	0	0.188157	0.717057	1.045	0.856843	1.41412	7.49364
649		1.02651	1.01485	1.03322	0.507926	0.177411	0	0	0	0.0633519	0.0633519	0.0633519	0.018008	0.143607	0.741634	0.85862	1.07519	0.567347	0.937231	1.23573	1.44436	1.62764	1.21331	1.50562	1.06281	1.1379	1.87292	1.62757	1.32614	0.128617	0.999623	1.11934	1.27375	0.765641	0.790408	0.777558	0.734794	1.06202	0.952313	0.717575	0.551992	0.90529	0.8199	0.513777	0	0.368378	0.368378	0.4583	0.244453
650		0.0721425	0.048095	0.0778896	0.0778896	0.0778896	0.0346968	0.0346968	0.0593226	0.0246258	0.0811047	0.0564789	0.0874773	0.0309985	0.0309985	0.0759726	0.0759726	0.0759726	0.177558	0.177558	0.217669	0.040111	0.040111	0.0902178	0.160291	0.23179	0.347937	0.363698	0.541176	0.383431	0.297597	0.0486194	0.00631716	0.0612419	0.532494	0.587772	0.532847	0.0970493	0.0354544	0.0354544	0.0648123	0.144921	0.144921	0.165334	0.146163	0.146163	0.0609365	0.382203	0.477094
651		3.33519	3.27442	1.78239	1.35899	1.42397	1.48674	2.17062	1.15188	1.09892	0.738646	1.35106	1.76304	1.94039	1.66793	1.65999	1.82946	2.03737	2.66501	2.18791	2.34664	1.45377	2.54084	1.9315	1.78754	0.880744	1.03623	1.23686	1.99233	1.64239	2.01641	1.48834	1.65335	1.00097	0.593105	1.97693	2.7246	2.85257	1.30374	0.74887	0.933624	1.57839	2.00915	2.1234	1.81061	1.98826	1.81031	2.02793	2.17216
652		0.691406	0.99572	0.534783	0.534783	0	0	0	0	0	0	0	0	0	0	0	0	0	0.0873251	0.0873251	0.0873251	1.05086	2.04499	2.1679	2.45742	1.46329	1.45238	0.111997	0.111997	0	0	0	0.863741	0.863741	0.863741	0.238225	0.556822	0.605409	0.367184	0.105738	0.0571505	0.0571505	0	0	0	0	0.203693	0.22705	0.357545
653		0.761873	0.507915	0.233884	0.190247	0.190247	0.138288	0.550257	0.582314	0.838391	0.393566	0.361509	0.0681726	0.0681726	0.203698	0.355863	0.562575	0.491346	0.551586	0.644258	1.18783	1.35952	2.49682	2.4471	2.27967	1.99761	1.70908	2.02469	1.30165	1.4896	1.3133	1.57371	1.11614	0.961338	0.647422	1.24812	1.16696	0.788878	0.188183	0	0.0828065	0.306651	0.52493	0.660521	0.436676	0.218397	0.771652	1.05503	1.98684
654		0.704463	0.51727	0.357412	0.122939	0.277581	0.202269	0.449359	0.336675	0.336675	0.383389	0.293804	0.293804	0.709001	2.1441	2.38955	1.94687	0.511774	0.266327	0	0.442469	2.18887	2.54903	2.75001	1.00361	0.712618	0.125064	0.125064	0.11121	0.440912	0.611585	0.668215	0.567197	0.645638	0.533695	0.717947	0.601655	0.806851	0.338018	0.26917	0.209897	0.281889	0.524808	1.02875	1.04051	0.733617	0.0837557	0.335631	0.335631
655		0.123298	0.327495	0.364973	0.364973	0.211804	0.274106	0.301957	0.209829	0.269495	0.39841	0.39841	0.156765	0	0	0.0756723	0.541856	0.601892	0.913498	2.08612	3.82275	3.46255	2.41401	1.07659	1.04952	0.537335	0.0780841	0.314876	0.259026	0.302139	0.247298	0.225064	0.323258	0.209715	0.309613	0.168305	0.0998974	0	0.164691	0.164691	0.164691	0.176567	0.176567	0.176567	0.0474617	0.193158	0.675815	0.81281	1.51776
656		0.97716	0.862358	0.862358	0.210918	0	0	0	0	0	0	0.383626	0.41132	0.615172	0.818908	1.8397	1.84192	1.60357	0.89941	0.744805	1.41048	1.60716	2.49777	1.99031	1.44931	1.12828	1.0195	1.10841	1.40027	1.30396	2.05673	1.14382	0.841679	0	0	0	0	0	0	0	0	0	0	0	0.152207	0.491155	0.559047	0.694222	0.355274
657		0	0	0	0.0749594	0.113093	0.113093	0.155591	0.163419	0.163419	0.045962	0.0179723	0.0179723	0.0750932	0.0571209	0.0571209	0	0.0735491	0.25359	0.359371	0.285822	0.19868	0.0928995	0.0928995	0.0169233	0.137624	0.242316	0.225393	0.104692	0	0.0703412	0.0703412	0.241543	0.171201	0.230428	0.109119	0.169391	0.16359	0.113698	0.0534257	0	0.049013	0.049013	0.092041	0.0994401	0.0994401	0.0564121	0	0.215397
658		0.390059	0.260039	0	0	0	0	0.0402539	0.0402539	0.0402539	0.0672984	0.0672984	0.0672984	0	0	0.0591599	0.0591599	0.102998	0.0438382	0.254502	1.01401	1.20523	2.0591	1.50776	1.52998	1.07981	0.883995	1.25119	1.29544	1.23924	0.743166	0.174363	0.174363	0.0898121	0	0	0	0	0	0	0	0	0	0	0	0	0.123274	0.123274	0.347525
659		0	0	0	0	0	0	0	0	0	0	0	0	0	0	0	0	0	0	0	0	0	0	0	0	0	0	0	0	0	0	0	0	0	0	0	0	0	0	0	0	0	0	0	0	0	0	0	0
660		0	0	0	0.841349	1.08745	3.07049	2.22914	1.98304	0	0	0	0	0	0	0	0	0	0	0	0	0	0	3.40931	4.17247	8.1215	4.71219	3.94902	0	0	0	0	0	0	1.37765	2.38943	4.09533	2.71768	1.70589	0	0	0	0	0	0	0	0	0	0
661		5.67578	4.6232	4.31523	3.7131	2.87375	0	0	0	0	0	0	0	0	0	0	0	0	0	0	0.210112	0.210112	1.2274	2.27449	8.58304	12.4583	16.7109	10.4965	6.09826	0.588411	2.41859	1.92426	1.92426	0	0	0	0	0	0	0	0	0	0	0	0	0	0	0	0
662		2.13391	1.42261	0.874186	1.54032	3.06329	2.43596	1.52297	0	0	0	0	0	0	0	0	0	0	0	0	0	0	0	3.13276	4.85278	7.84115	5.9693	4.67783	2.93065	2.47188	3.51167	2.27048	1.46834	0	0	0.908675	0.908675	0.908675	0	0	0	0	0	0	0	0	0	0	0
663		0.520616	0.347077	0	0.157231	0.157231	0.157231	0	0	0	0.124193	0.347366	0.347366	0.223173	0	0.0555497	0.300499	0.300499	0.244949	0	0	0	0	0	0.574617	0.947506	0.947506	0.447786	0.13193	0.13193	0.0570329	0	0.237741	0.736229	0.736229	0.622472	0.123984	0.123984	0	0	0	0	0	0	0	0.057879	0.277994	0.277994	0.220115
664		0.160281	0.206494	0.253288	0.475335	0.606362	0.530187	0.469033	0.290042	0.290042	0.205486	0.153809	0.153809	0	0	0	0	0	0.0183525	0.615794	0.673989	0.671832	0.184318	1.27273	1.31045	1.32936	0.182752	0.157119	0.0282813	0.0282813	0.112318	0.112318	0.112318	0	0	0	0	0	0	0	0	0	0	0.288182	0.288182	0.288182	0	0	0.304162
665		0.831746	0.554497	0.328643	0.315591	0.315591	0.342976	0.0273846	0.0766873	0.0585307	0.0683946	0.0190919	0.00986386	0	0	0	0	0.0165215	0.0165215	0.0165215	0.0705116	0.249912	0.249912	0.1794	0	0	0	0.105239	0.105239	0.105239	0	0.0524814	0.0524814	0.0524814	0	0	0.0599711	0.0773731	0.131154	0.147344	0.129942	0.0934056	0.0172451	0.0172451	0	0.0516484	0.0645711	0.0645711	0.0129227
666		0.3401	0.366168	0.704665	0.590668	1.1494	0.900154	0.833956	0.249102	0.204467	0.225673	0.30113	0.465866	1.04236	1.06999	1.09667	0.657919	0.441519	0.158946	0	0.254878	0.568253	0.813871	0.902159	0.588785	0.865249	0.874807	2.17403	2.27121	2.15745	1.7287	2.49539	2.4158	1.82574	0.714657	1.49826	1.21784	1.58844	0.538997	0.538997	0.137121	0.137121	0.53876	0.40164	0.751328	0.631014	1.11323	0.969827	0.909328
667		0.984992	0.754339	0.754339	0.954174	1.22315	1.38012	1.26468	1.34377	1.18681	0.445745	0.28595	0.620348	1.22584	1.40978	1.63729	1.37998	1.31964	0.757733	0.45512	0.635767	2.28617	2.90635	3.83402	2.5898	1.92404	0.596131	2.46231	3.05195	3.32287	1.05051	0.460872	0	0.332379	2.36784	3.07533	3.20946	2.26507	2.62751	2.58468	1.97444	1.97099	1.84236	1.59605	1.83385	1.95461	1.95828	1.38943	1.79959
668		0	0	0	0	0	0	0	0	0	0	0	0	0.206082	0.214138	0.316903	0.110821	0.102765	0.229762	0.229762	0.245457	0.834016	0.906466	0.890771	1.28549	1.21304	1.21304	0	0	0	0	0	0	0	0	0	0	0	0	0	0	0	0	0	0	0	0	0	0
669		0.103122	0.068748	0.200568	0.341154	0.341154	0.281239	0.119753	0.119753	0.120834	0.0729851	0.0729851	0	0	0	0	0	0.0615582	0.0615582	0.0615582	0	0	0	0	0	0	0	0.0236246	0.0236246	0.0236246	0.0920079	0.185483	0.216151	0.124143	0.030668	0	0.016199	0.016199	0.128275	0.112076	0.112076	0	0.0615004	0.0615004	0.0615004	0.0143508	0.0143508	0.17837	0.164019
670		2.28034	1.64537	0.793466	0.70328	1.10021	1.23683	0.791485	0.388914	0.181299	0.181299	0.149903	0.379472	0.716015	1.45005	2.14113	1.90419	1.13137	0.148921	0.185284	0.135961	0.450242	0.809052	1.27274	1.35956	0.86479	0.694625	0.428368	0.428368	0.428988	0.687178	0.854067	0.688214	0.29518	0.298436	0.170145	0.437056	0.406012	0.448983	0.233246	0.094146	0.154108	0.102933	0.329136	0.359215	0.359215	0.133011	0.294492	0.410979
671		0.966009	0.884727	1.05383	0.40982	0.169099	0.0672864	0.491321	0.576719	0.509432	0.0853974	0	0.0243057	0.0243057	0.106674	0.0823678	0.117433	0.0350655	0.320529	0.285463	0.847955	1.2492	1.65589	1.54333	1.59397	1.18728	1.12526	0.945355	1.29048	1.55674	1.67951	2.0659	2.05321	1.47255	0.817286	0.465063	0.368931	0.363789	0.074522	0.123384	0.128501	0.128501	0.740518	1.08609	1.08609	0.485642	0.0638443	0.208734	0.99439
672		0.975674	1.01675	0.44307	0.44307	0.0767731	0.341149	0.763327	0.806279	0.706109	0.708858	0.665906	0.424927	0	0	0	0	0	0	0.0543451	0.0543451	0.142101	0.247748	0.247748	0.834226	1.10345	2.128	1.54902	1.31184	0.732302	0.809228	0.758631	0.428127	0.63041	1.39564	1.65233	1.48864	0.766023	0.880088	0.843599	0.870866	0.385601	0.559753	0.348426	0.348426	0	0	0.0235936	0.179237
673		0.190249	0.126833	0.126833	0	0	0	0	0	0	0	0	0	0	0	0	0	0	0	0	0	0	0	0	0	0	0	0.0573685	0.0573685	0.0573685	0.325722	0.419327	0.419327	0.0936058	0.217062	0.217062	0.217062	0	0	0.168268	0.168268	0.168268	0	0	0	0.0491047	0.0491047	0.158051	0.108947
674		0	0	0	3.74537	3.74537	3.74537	0	0	0	0	0	0	0	0	0	0	0	0	0	0	0	0	0	4.41327	8.51676	10.0398	5.62651	1.52302	0	0	0	0	0	0	5.40931	5.40931	5.40931	0	0	0	0	0	0	0	0	0	0	0
675		1.38257	1.15028	0.289348	0.228565	0	0	0.232554	0.413139	0.413139	0.180586	0	0	0.0697576	0.0697576	0.0697576	0	0	0.407958	0.407958	0.407958	1.20333	2.49604	4.06643	3.61846	2.54741	3.01831	2.26295	2.84331	0.981479	4.70834	3.90632	3.72686	0	0	0	0	0	0	0	0	0	0	0	0	0	0	0	0
676		0	0	0	2.29066	2.29066	2.29066	0	0	0	0	0	0	0	0	0	0	0	0	0	0	0	0	2.11777	5.31526	6.4953	9.19943	6.00194	4.82191	0	0	0	0	0	0	0	0	0	0	0	0	0	0	0	0	0	0	0	0
677		0	0	0	0	0	0	0	0	0	0	0	0	0	0	0	0	0.483633	0.627777	1.0145	0.530865	1.66777	1.90465	2.26674	3.05683	6.35003	5.98794	6.29142	2.37462	2.37462	0	0	0	0	0	0	0	0	0	0	0	0	0	0	0	0	0	0	0
678		NaN	NaN	NaN	NaN	NaN	NaN	NaN	NaN	NaN	NaN	NaN	NaN	NaN	NaN	NaN	NaN	NaN	NaN	NaN	NaN	NaN	NaN	NaN	NaN	NaN	NaN	NaN	NaN	NaN	NaN	NaN	NaN	NaN	NaN	NaN	NaN	NaN	NaN	NaN	NaN	NaN	NaN	NaN	NaN	NaN	NaN	NaN	NaN
679		0.0958083	0.190474	0.552783	0.552783	0.538379	0.188677	0.188677	0.199458	0.122978	0.122978	0	0.361252	0.361252	0.361252	0.126156	0.195364	0.195364	0.0692086	0.0785758	0.0785758	0.0785758	0.288422	0.288422	0.502465	0.214042	0.300886	0.225365	0.245898	0.226569	0.162258	0.202686	0.515596	0.441385	0.534228	0.512855	0.711274	0.604251	0.245199	0.108141	0.119051	0.18352	0.12216	0.276753	0.2408	0.27441	0.17908	0.263821	0.230211
680		0.150559	0.100372	0.0703422	0.253067	0.253067	0.253067	0.0871511	0.145274	0.400857	0.366251	0.3814	0.125817	0.470989	0.397717	0.397717	0	0	0	0	0	0	0	0	0	0	0.150994	0.380175	1.03613	0.88514	0.749919	0.476115	0.614461	0.61491	0.839857	0.701511	0.607102	0	0.0262327	0.0262327	0.121246	0.20789	0.20789	0.159295	0.0464187	0.0763768	0.0581406	0.0581406	0.0878001
681		0.193107	0.666888	1.14815	1.01941	0.48126	0	0.0707235	0.0707235	0.196363	0.125639	0.695841	0.894922	1.78465	1.94218	1.89068	1.00096	0.36531	0.287371	0.390349	0.747911	1.62716	2.3491	2.46961	3.57406	4.01369	3.74183	1.56286	1.96079	1.73412	2.21163	0.628427	1.01389	0.536379	1.12326	1.4799	2.96978	2.30362	2.63937	2.21583	2.21583	1.06634	0	0.0837153	0.31166	0.31166	0.227945	0	0
682		0.220582	0.147055	0.105554	0.283585	0.283585	0.242003	0.159808	0.399964	0.416659	0.320823	0.159084	0.0784167	0.0784167	0	0	0.0293259	0.0293259	0.233272	0.203946	0.607471	0.583713	0.740578	0.393567	0.398167	0.241302	0.283807	0.386184	0.386184	0.287165	0	0.104411	0.338782	0.428403	0.63707	0.476029	0.678432	0.577224	0.503893	0.330192	0.234978	0.41575	0.297427	0.243667	0.0628955	0.0628955	0.214643	0.214643	0.354667
683		1.7649	1.2056	0.132272	0.0457562	0.0167564	0.0548188	0.152036	0.164939	0.126876	0.0129026	0.137328	0.137328	0.166703	0.148331	0.275618	0.62195	0.899868	0.962969	0.945198	0.852649	1.06957	1.43892	1.94175	1.9586	1.23132	2.49623	2.96291	4.19922	3.56567	2.65193	1.57934	0.140823	0.18331	0.157827	0.157827	0.231963	0.31992	0.418174	0.405849	0.250939	0.152685	0	0	0	0	0.0729744	0.0729744	0.107433
684		2.13746	1.53412	1.02899	0.2686	2.03776	2.18474	3.41161	2.4211	2.27412	1.08796	0.200171	0.494692	1.15769	2.28193	1.98741	1.12424	0	0	0.736347	1.09814	1.54096	1.56571	1.55719	1.11436	1.31703	0.963758	2.01459	2.31246	2.93729	2.95949	1.75964	1.83107	1.35147	1.2897	0.593435	0	0	0	0	0	0	0	0	0	0	0	0	1.33544
685		0.25056	0.25171	0.146978	0.0846705	0.0488312	0.0488312	0.182062	0.133231	0.263449	0.182988	0.182988	0.0527697	0	0	0	0.249721	0.249721	0.249721	0	0	0.0162277	0.0311918	0.0581715	0.182386	0.325108	0.606249	0.523787	0.486702	0.31676	0.25878	0.149078	0.0257023	0.0769168	0.138572	0.123768	0.0725536	0	0.0428577	0.0428577	0.122667	0.0798089	0.0798089	0	0.0641489	0.0641489	0.185776	0.121627	0.121627
686		0.0760815	0.0987454	0.0480244	0.0480244	0	0.116146	0.116146	0.430192	0.314046	0.48649	0.203797	0.859959	0.70447	0.707517	0.155515	0.138561	0.104159	0	0	1.20329	1.26727	2.28598	1.16096	2.10145	2.9141	3.83312	3.76379	2.96549	1.96821	1.28353	0.993158	0.993158	0.845323	1.36356	1.36356	1.26094	0	0	0	0.577438	0.577438	0.634022	0.0565833	0.0565833	0	0	0.210639	1.4002
687		0.221901	0.147934	0.0994055	0.0725739	0.0725739	0.0267006	0.13872	0.23257	0.205869	0.159504	0.0656543	0.0855652	0.168429	0.264594	1.00566	0.857141	0.859894	0.098917	0.225474	0.324965	0.479843	0.446707	0.2483	0.449129	0.853059	1.37055	1.01484	0.564098	0.0665129	0.0665129	0.0660267	0.0461249	0.318893	0.272768	0.324567	0.0517985	0.0517985	0.0993442	0.0993442	0.143284	0.0439395	0.0715496	0.0276101	0.179585	0.238754	0.238754	0.0867785	0.135246
688		0	0	0	0	0	0	0	0	0.292717	0.292717	0.292717	0	0	0.298842	0.298842	0.298842	0	0	0.493622	1.32194	1.78296	1.28934	0.461023	0	0	0	0	0	0	0	0	0	0	0	0.090484	0.151492	0.151492	0.0610078	0	0	0	0.0927572	0.0927572	0.0927572	0	0	0	0
689		0	0	0	0	0	0	0	0	0	0	0	0	0	0	0	0	0	0	0	0	0	1.03372	2.54952	4.4138	8.58141	7.19141	5.32712	0.198576	1.77112	2.55036	2.47758	2.25814	1.4789	1.4789	1.56836	1.56836	1.56836	0	0	0	0	0	0	0	0	0	0	0
690		1.32139	0.880925	0.366742	0.0881641	0.0881641	0.111038	0.810815	0.833819	1.07603	0.351592	0.328588	0.238694	0.932852	0.932852	1.33741	0.643247	0.643247	0	0.547856	0.727606	0.847574	0.656379	0.529529	0.409562	0.052901	0	0.476251	0.476251	0.894796	0.418545	0.458927	0.0403819	0.132907	0.0925255	0.211917	0.119391	0.468208	0.451538	0.771674	0.422857	0.320136	0	0.14962	0.14962	0.14962	0.0673304	0.0673304	0.496797
691		1.26446	1.55656	2.01453	2.26262	1.94552	1.57755	1.60987	1.21337	0.280404	1.71661	2.05968	2.99407	2.58535	2.24229	2.41636	1.70458	2.77221	3.22467	3.39024	3.54501	2.784	2.21228	0.785734	0.435886	1.23112	1.99401	2.08907	1.11952	0.541893	0.542236	0.526583	0.341324	0.81668	1.06333	1.74993	1.79204	2.0202	2.14694	2.59608	3.57213	2.75879	2.27187	1.42203	3.18776	3.11593	2.51491	1.04942	1.17123
692		0.0507585	0.033839	0.033839	0.0428879	0.142799	0.158595	0.157704	0.207564	0.191768	0.149772	0	0.0681746	0.0882528	0.161201	0.0930263	0.102844	0.0298957	0.0981087	0.0940027	0.322695	0.467645	0.489161	0.666081	0.707062	0.756815	0.354697	0.359978	0.370974	0.425412	0.165986	0.170425	0.112494	0.112494	0.109507	0.109507	0.109507	0.0743062	0.129253	0.129253	0.165403	0.110456	0.110456	0	0.140829	0.157528	0.313639	0.17281	0.156111
693		0.983153	1.91908	1.61401	1.69981	1.51864	1.72059	2.30429	1.22181	1.19358	1.48286	2.55145	2.199	2.56235	1.59939	2.39015	1.07911	1.85589	2.59011	3.26877	3.14324	2.17418	1.68917	1.12738	1.14084	2.23901	2.13181	1.60878	1.26879	3.15448	3.60183	2.63892	1.488	1.86898	4.15004	3.32738	3.09428	0.813224	1.04989	0.236669	0.236669	0	0	1.14605	1.92264	3.49485	2.88308	2.17798	0.605768
694		0.230369	0.153579	0.110823	0.226323	0.509752	0.457714	0.664986	0.563	0.563	0.216918	0.28432	0.446435	0.774768	0.686202	0.862307	0.498498	0.561069	0.910562	1.26169	1.15722	0.522537	0.367892	0.249521	0.343507	0.225115	0.225115	0.390064	0.451619	0.621395	0.309426	0.169776	0.63076	0.63076	1.44869	0.81793	0.81793	0	0	0	0.523925	0.523925	0.552564	0.0761399	0.121582	0.0929434	0.0454425	0.166583	0.463615
695		1.13908	0.876038	0.583325	0.136755	0.371387	0.55742	0.842451	0.715875	0.529843	0.22471	0	0.112943	0.112943	0.322499	0.308947	0.551172	0.427921	0.523932	0.296412	0.302668	0.172322	0.380585	0.631589	1.46533	1.38778	1.3587	1.41658	1.47683	1.27652	0.319844	0.114177	0	0.173608	0.416708	0.416708	0.302771	0.0596707	0.411674	0.637578	0.637578	0.393341	0.388606	0.520618	0.640015	0.874234	1.00576	0.941362	0.426304
696		0	0	0	0	0	0	0	0	0	0	0.509448	1.63007	1.63007	1.12063	0	0	0	1.01699	1.01699	1.01699	0	0	0	0	0	0	0	0	0	0	0	0	0	0	0	0	0	0	0	0	0	0	0	0	0	0	0	0
697		0.321948	0.214632	0.214632	0	0	0	0	0	0	0	0.127728	0.127728	0.127728	0	0	0	0	0	0	0	0	0	0	0	0	0	0	0	0	0	0	0	0	0	0	0	0	0	0	0	0	0	0	0	0	0	0	0
698		0	0.67927	0.969391	1.17838	1.12803	0.837912	1.38555	0.756626	0.756626	0	0	0	0	0	0	0	0	0	0	0.379475	0.379475	0.379475	0.64451	4.91194	8.06819	7.42368	4.4114	1.25515	1.25515	1.96148	1.96148	1.96148	0	0	0	0	0	0	0	0	0	0	0	0	0	0	0	0
699		0.0471982	0.0314655	0.0314655	0.194369	0.229964	0.229964	0.133236	0.502214	0.502214	0.652786	1.21323	1.42161	1.40084	0.435828	0.227443	0.0343561	0.252497	0.33009	0.996059	0.777918	0.700325	0	1.23888	1.23888	1.43468	1.59843	2.06726	2.60555	2.02891	2.64967	1.98163	1.15565	0.0660532	0	0	0	0	0.0900551	0.19932	0.644942	0.554887	1.00202	0.556396	0.556396	0	0.29194	0.634318	0.634318
700		1.774	2.46955	4.4169	4.16055	4.07998	2.34117	2.11348	1.1866	0.519007	1.41641	1.36059	1.43926	2.10444	1.88083	1.8504	0.834572	2.09332	1.96306	1.62568	0.768521	1.88057	1.94408	1.94666	1.31037	1.64951	2.05342	2.50321	2.88145	3.38924	4.22943	4.01172	2.82348	2.75298	3.54329	4.17495	2.58419	1.35885	1.06804	1.60097	1.75178	2.51484	2.22482	2.4694	1.36605	1.16958	0.927055	1.49164	2.18433
701		0	0.298922	0.558803	0.558803	0.371536	0.111655	0.111655	0	0.472709	0.472709	0.472709	0.0265274	0.0265274	0.0265274	0	0	0	0	0	0.0268296	0.0268296	0.073957	0.765685	1.0643	1.72049	1.71786	1.5079	2.02245	1.30652	1.4397	0.577353	1.22333	1.50958	1.15405	1.16133	0.942343	1.80033	1.14707	0.857987	0	0	0	0	0	0	0	0	0
702		0.672378	0.448252	0.448252	0	0	0	0	0	0	0	0	0	0.216329	0.526059	0.526059	0.30973	0	0	0	0.158511	0.158511	0.314284	0.155773	0.155773	0	0	0.224126	0.685489	0.685489	0.461363	0	0	0	0	0.136809	0.136809	0.788527	0.651718	0.651718	0	0	0	0	0	0.213429	0.213429	0.213429	0.332098
703		0	0	0	0.576407	0.576407	0.576407	0	0	0	0	0	0	0	0	0	0	0	0	0	0	0	0	0	0	0	0	0	0	0	0	0	0	0	0	0	0.895588	0.895588	0.895588	0	0	0	0	0	0	0	0	0	0
704		0.0664477	0.0590103	0.0590103	0.133737	0.165405	0.165405	0.04638	0	0.0655513	0.0655513	0.0931621	0.0276108	0.101639	0.107479	0.107479	0.0334513	0.039685	0.039685	0.039685	0	0.0437599	0.0437599	0.0437599	0	0	0	0.026208	0.113693	0.113693	0.141485	0.0539996	0.0539996	0	0	0	0	0	0	0	0	0	0	0	0	0	0	0.115118	0.115118
705		0.129864	0.309807	0.22323	0.500139	0.276909	0.276909	0	0.13958	0.685722	0.965404	0.893517	0.485155	0.205474	0.137781	0.0707792	0.191341	0.191341	0.120562	0.4548	0.4548	0.4548	0.0431401	0.0731741	0.112288	0.0691484	0.0748169	0.0357026	0.30214	0.34393	0.674745	0.629199	1.13123	1.15743	1.53954	1.44384	1.22912	1.15042	0.915064	0.965563	1.35267	1.26444	1.18993	0.318199	0.326536	0.208251	0.250446	0.150025	0.150025
706		2.8202	2.11783	0.758995	0.878796	1.40975	1.25921	1.36043	0.668212	0.889733	1.05025	1.52895	1.88084	1.29039	1.41929	1.27446	1.11262	1.49772	3.28204	3.95995	2.89081	1.65953	1.26645	2.13377	1.41141	2.92961	3.43359	3.33459	2.71615	1.41647	1.34622	0.519728	0.448097	0.530896	1.58503	2.40841	2.23561	0.823382	0	0	0	0	0	0	1.59268	2.72127	3.52649	2.431	2.22553
707		0.327842	0.392421	0.392421	0.17386	0	0	0.270408	1.13557	1.13557	0.865166	0.156754	0.598614	0.598614	0.491742	0.0498825	0.0498825	0	0	0	0.203335	0.959648	1.29802	1.85387	1.47088	1.1325	0.463701	0.360844	2.01748	1.92711	1.76505	0.16665	0.16665	0.0582393	0	0.215921	0.358644	0.358644	0.142723	0	0	0	0	0	0	0.643138	0.853185	0.853185	0.978166
708		0.460589	0.987395	2.45089	2.89929	2.21896	0.755459	0.327245	0.327245	0.327245	0	0.939443	2.34948	4.20284	3.2634	1.85336	0	0.692079	1.10943	1.47398	1.49065	1.29102	0.926476	2.58339	2.59711	2.59711	1.67164	2.66007	5.9886	4.84517	3.84453	2.61968	3.38338	3.16414	1.06046	0	0.725501	3.67698	4.61185	3.88635	1.32717	0.392301	0.392301	0	0	0.779923	1.44512	1.44512	0.920591
709		2.88747	2.58436	2.08267	1.72214	2.64738	2.49291	1.58462	0	0	0	0	0	0	0	0	0	0	0.217836	0.217836	0.217836	0	0.139605	0.372417	0.372417	0.232812	0.0172769	0.642817	1.99796	2.72546	2.35479	1.13927	0.562659	0.618492	0.557188	0.617478	0.698038	0.619725	0.391258	0	0.124754	0.124754	0.124754	0	0	0	0	0	0
710		3.39687	7.8834	5.61882	5.61882	0	3.67686	3.67686	3.67686	0	0	0	0	1.18717	1.18717	1.18717	0	1.05085	1.05085	1.05085	0	0	1.03944	1.29957	1.29957	0.260127	0	3.60471	7.5402	7.5402	7.76761	5.53657	7.25475	3.42264	1.71818	2.50774	2.50774	2.7415	0.23376	0.23376	0	0	0	0	0	2.90686	2.90686	2.90686	0
711		0.573458	0.382305	0	0	0	0.763495	0.880617	0.880617	1.01785	1.03865	1.03865	0.498148	0.360228	0.360228	0	0.931672	0.931672	1.83694	0.905265	1.093	0.864905	1.90989	2.33941	2.28543	2.66536	2.04812	1.80651	2.06628	2.06628	3.18024	1.49555	1.49555	3.3514	4.50064	4.50064	2.01409	2.75264	2.75264	4.06197	2.62419	2.62419	0.449996	0	1.36093	1.99594	1.99594	0.635008	0
712		0.462357	0.308238	0	0	0	0	0	0	0	0	0	0	0	0	0	0	0	0	0	0	0	0	0	0	0	0	0	0	3.05312	5.51638	5.51638	3.56536	1.1021	2.48722	2.43185	2.43185	1.63506	0.588317	2.25019	1.66187	1.66187	0	0	0	0	0	0	0
713		0	0	0	0	0	0	0	0	0	0.0764204	0.0764204	0.0764204	0.267559	0.267559	0.267559	0	0	0	0	0	0	0	0	0	0	0	0	0	0	0	0	0	0	0	0	0	0	0	0	0	0	0.300131	0.300131	0.300131	0	0	0	0
714		0.682102	1.11793	2.09906	2.90174	3.71119	2.77416	1.89721	0.424551	0.717861	0.857527	0.51648	0.543178	0.311466	0.297634	0.270937	0.172545	0	0.118884	0.118884	0.474314	0.873554	0.965217	1.08178	0.632649	1.40281	1.2885	1.59111	2.39417	2.13615	1.76456	0.369666	0.270002	0.270002	0	0.0366473	0.353143	0.471333	0.572361	0.35986	0.434767	0.77486	0.704729	0.659348	0.373122	0.339258	0.257294	0.20257	0.584224
715		0.132654	0.105739	0.0689834	0.19199	0.229292	0.461079	0.454113	0.399508	0.11604	0.0300519	0.0300519	0.127148	0.097096	0.097096	0	0.0252505	0.0252505	0.0252505	0.0561509	0.124706	0.146383	0.115852	0.0472976	0.0256202	1.20195	2.0326	2.62535	1.42341	1.08163	0.488879	0.518447	0.245289	0.245289	0.215721	0	0	0.035958	0.035958	0.035958	0	0	0.0664109	0.0664109	0.0664109	0.0145716	0.0145716	1.09964	1.08507
716		0	0	0	0.0565218	0.0565218	0.0565218	0	0	0	0	0	0	0	0	0	0	0	0	0	0	0	0	0	0.914482	1.32157	4.84594	3.93145	3.52436	0	0	0	0.0423235	0.141231	0.141231	0.0989071	0	0	0	0	0	0	0	0	0	0	0	0	0
717		1.17138	1.26879	2.46372	2.55149	2.4346	2.18843	2.78467	2.98799	1.69971	0.973247	0.740607	0.747711	1.3557	1.77182	2.12509	1.4167	0.65892	0.189099	0	0	0	0	0.237614	0.479223	0.479223	1.78475	1.54314	1.54314	0.786766	1.25819	1.80396	1.0172	0.817803	0.272026	1.06907	1.15951	1.3052	1.33824	1.73612	1.59043	0.992918	0.652957	0.820661	0.858162	0.437768	0.270064	0.0310013	0.703444
718		0	0.100418	0.100418	0.100418	0.110002	0.110002	0.737855	1.65315	1.65315	1.0253	0	0	0	0	0	0	0	0	0	0.359206	0.769163	0.890426	0.53122	0.121263	0.478624	0.784744	1.80267	1.32405	1.82033	0.933326	0.933326	0.130924	0	0	0.10336	0.875558	0.969559	0.866198	0.308714	0.651145	0.704017	0.489303	0.0528719	0.222345	0.222345	0.222345	0	0.115709
719		0.021922	0.0146147	0.191413	0.176798	0.358323	0.262936	0.513197	0.419899	0.522686	0.502954	0.55843	0.442779	0.966934	0.883651	1.57423	0.950407	1.28578	1.39567	1.54032	1.71811	1.36666	1.85629	1.43926	0.921699	0.308292	0.224066	0.521771	0.370038	0.548956	0.319296	0.319296	0.231551	1.16985	1.27708	1.50766	1.93749	2.53463	3.63361	2.73412	2.14753	0.654459	0.117781	0	1.3158	1.3158	1.3158	0	0
720		0	0	0	0.11946	0	0	0	0	0	0	0	0	0	0	0	0	0	0	0	0	0	0	0	0	0	0	0.0697761	0.0697761	0.0697761	0	0	0.0366382	0.0366382	0.0389449	0.10018	0.10018	0.0978728	0	0	0.0527683	0.0527683	0.103017	0.0812129	0.112995	0.0627467	0.031782	0	0.0798602
721		2.26331	1.61	0.894766	0.741097	0.858787	1.60097	2.34051	3.06103	2.64662	5.00189	5.72411	7.92389	6.97102	5.84259	2.73107	0.742928	0.497733	0.497733	0.79064	1.40481	1.40481	2.21284	1.31074	1.31074	0	0	2.17785	2.52815	3.31807	1.81334	1.46304	0.673125	0	0.704443	0.704443	0.704443	1.20587	1.20587	1.20587	0	0	0	0	0	0	0.0527087	0.0791863	0.0791863
722		3.15359	3.35556	4.39357	3.76816	3.95859	2.67378	3.12454	2.16783	2.32744	2.2745	2.02308	1.27039	0.961266	0.876184	1.44429	1.70899	2.13882	2.51896	1.9576	1.37739	0.669625	0.694005	1.34176	1.31733	1.55745	1.43274	1.49711	1.30923	1.38328	3.46834	3.29997	2.71425	0.487114	0.75472	1.3972	1.92824	2.20673	1.62482	1.73914	1.49542	2.76837	2.65681	3.101	1.59836	1.24544	1.73812	2.51875	2.47908
723		0.699953	0.880617	1.01694	0.663346	1.5301	0.276724	0.507252	0.34357	0.394355	0.226647	0.509265	0.486545	0.400618	0.293874	0.265809	0.266115	0.30673	0.30673	0.341035	0.381964	0.82493	1.36642	2.54927	2.32259	1.65655	2.02341	2.16194	2.67291	0.865786	1.14162	1.06177	1.34037	0.709711	0.278595	0.784698	0.784698	0.784698	0.326218	0.326218	0.846128	0.542704	0.542704	0.299824	0.485874	0.485874	0.396347	0.265148	0.265148
724		0.19774	0.672665	0.758155	0.825611	0.284772	0.130714	0.0887592	0.0887592	0.0998203	0.087668	0.087668	0.171464	0.122273	0.269181	0.160185	0.227122	0.111949	0.24844	0.189812	0.158076	0.107338	0.0857517	0.0857517	0.0104632	0.0104632	0.0696064	0.142586	1.50206	2.24984	4.21481	3.03577	2.3629	0.397923	0.074908	0	0.0563093	0.0563093	0.0563093	0	0.170329	0.170329	0.270096	0.19867	0.19867	0.142056	0.0431527	0.0431527	0
725		0.449547	0.388459	0.681215	1.05253	1.25838	1.31109	0.708402	0.670447	0.256651	0.256651	0.202496	0.26821	0.355197	0.327142	0.518389	0.594072	0.495642	0.833381	0.716644	0.977312	0.565023	0.519091	0.459147	0.44949	0.560571	0.367113	0.300832	0.189752	0.156265	0.374033	0.608258	0.724029	0.879203	1.31616	1.51639	1.64005	1.04378	0.742986	0.547542	1.19066	1.93786	3.00229	2.45905	2.87586	1.54845	1.37366	0.292834	0.148181
726		2.94954	2.84811	2.5077	2.25448	2.47003	1.61693	2.06591	1.11098	1.18705	1.04684	1.80146	2.04573	1.69452	1.17372	1.61706	1.99601	2.48438	1.65429	1.41265	1.58752	1.93075	1.97638	1.82232	1.66374	2.12387	1.64816	1.84725	1.28589	2.35022	1.78771	1.88199	0.408004	0.833893	1.56892	2.24642	2.08658	1.58511	1.82814	2.37811	3.3294	2.70265	5.1827	3.95667	5.89781	3.26077	3.41931	1.1844	0.887657
727		1.01646	0.677641	0.683189	0.140632	0.140632	0	0.354138	0.636749	0.636749	0.282611	0	0	0.110296	0.110296	0.265002	0.526555	0.536596	0.603936	0.284087	0.518813	0.510113	0.94099	1.08657	0.999617	0.709743	0.3194	0.645887	0.452883	0.718745	0.647684	0.647684	0.63325	0.251429	0.251429	0	0.258489	0.528994	0.866746	0.608257	0.337752	0.226505	0.359226	0.724789	0.541656	1.14631	0.780747	1.06475	0.723308
728		0.886435	0.627244	0.427847	0.846848	0.810561	1.33299	0.705969	1.39299	1.57322	1.8733	1.42513	1.49395	1.44775	1.01812	0.692698	0.908321	1.6383	1.33785	0.779622	0.481816	0.887638	1.4056	1.28641	0.880585	0.723191	0.410206	0.774835	1.05776	1.10278	0.986907	0.955488	1.16601	1.8916	1.78691	2.37197	1.69417	1.36556	0.941977	1.30848	1.32084	1.14375	0.953442	1.6064	1.75858	1.50647	1.08992	1.4595	1.44859
729		0	0	0	0	0.406488	0.406488	0.406488	0	0	0	0.625684	0.625684	0.798331	0.474458	0.474458	0.301811	0	0	0.570357	0.570357	0.570357	0.173267	0.307642	0.760386	0.587119	0.452744	0	0.0681401	0.0681401	0.285417	1.69951	2.7228	4.33797	2.85574	1.83245	0	0.128577	0.943556	0.943556	0.814979	0	0.33031	1.23145	1.23145	0.90114	0	0	0
730		1.62933	2.0819	1.44041	1.33333	0.508577	0.652992	0.315348	0.355191	0.210776	0.247535	0.213416	0.485392	0.573201	0.683972	0.995738	1.39937	1.25255	1.6305	3.48044	3.44586	2.48418	0.106028	0	0	0	0.311413	0.369345	1.35437	2.58755	2.65919	1.78638	0.378983	0.249405	1.04913	1.79717	1.9616	2.24121	2.09081	1.92638	0.734821	0	0	0	0.307198	0.672979	1.72573	2.41591	2.76697
731		0	0	0	0	0	0	0.069593	0.313267	0.895736	0.826143	0.582469	0	0	0	0	0	0	0	0	0	0	0	0	0.109852	0.208547	0.208547	0.376768	0.590758	0.873392	0.595319	0.303042	0.14809	0.314292	0.428148	0.300465	0.242018	0.330211	0.970628	0.945578	1.01597	0.375555	0.292851	0	0	0.0750643	0.0750643	0.0750643	0
732		0.213252	0.142168	0.111278	0.131862	0.141639	0.0361371	0.0155535	0.109218	0.227463	0.244084	0.140642	0.0166213	0	0.0304882	0.0645195	0.0645195	0.0340313	0	0	0	0	0	0	0	0	0	0.0498447	0.0683282	0.0683282	0.0549866	0.0867139	0.0867139	0.62615	0.753341	0.80797	0.232031	0.0910329	0.0428252	0.0634654	0.275137	0.268715	0.248075	0	0	0.112435	0.112435	0.112435	0
733		0	0	0	0	0	0.486676	0.486676	0.692829	0.875867	0.875867	1.38549	1.05601	1.11656	0.400789	0.0605545	0	0	2.33477	3.67231	8.13969	7.08066	6.60318	2.1358	0.86006	0	0.926214	1.44141	1.44141	4.93984	4.42465	4.42465	0	0	1.12744	1.12744	1.12744	0	0	0.900477	1.077	1.21836	0.317878	0.141355	0.329544	0.329544	0.974959	0.645416	0.683371
734		0.588066	0.514461	0.822331	0.685813	0.932266	0.994596	0.78853	0.477091	0.222848	0.222848	0.541745	0.44587	0.67185	0.53509	0.579858	0.604419	0.458996	0.579412	0.32887	0.306431	0.317113	0.551447	0.684553	0.531085	0.554595	0.941294	0.961952	0.704108	0.36553	0.30969	0.535392	0.282459	0.225702	0.420629	0.523628	0.523628	0.102998	0.0786058	0.245244	0.518676	0.55827	0.566445	0.52682	0.929791	0.992168	0.89703	0.37586	0.13867
735		0.663691	0.584523	0.446937	0.42459	0.464651	0.397392	0.182123	0	0.0408397	0.264753	0.264753	0.223913	0	0.0444119	0.254664	0.315571	0.376991	0.166739	0.276164	0.213995	0.311838	0.141506	0.230686	0.288075	0.323533	0.285387	0.130156	0.351279	0.362249	0.362249	0.300369	1.08415	2.68373	2.51917	1.62972	0.0368556	0.13565	0.237592	0.230882	0.14185	0.076182	0.076182	0.077605	0.200292	0.266045	0.224713	0.154573	0.170024
736		0.79741	0.531606	0	0.145567	0.253462	0.386992	0.590741	0.712191	1.06235	1.03426	1.26732	0.638061	0.82265	0.360247	0.449393	0.250898	1.87962	2.75484	3.1306	1.55839	0.946324	0.766891	1.01325	0.660946	1.19185	1.64219	2.65311	2.73808	2.14834	1.92359	0.949634	0.359604	0.54447	0.54447	1.18935	0.644877	0.644877	0.296746	0.296746	0.551713	0.254967	1.02956	0.77459	0.77459	0	0	0.276291	0.693772
737		0.692232	0.794559	0.771447	0.983327	1.21365	1.17768	1.84738	1.60698	1.9511	1.40336	1.26997	0.951309	0.962393	1.09522	0.766003	1.26659	1.04451	1.04451	0.4233	0.468465	1.33626	1.1909	1.49972	0.754691	1.41467	1.1496	1.02684	0.392865	0.418325	1.09118	1.19435	1.18085	0.938748	0.757963	0.685869	0.927798	0.801809	0.77877	0.259163	0.40236	0.296266	0.25652	0.661429	0.760928	0.698869	0.374103	0.413108	0.374908
738		2.29244	2.03059	2.60196	1.96789	2.62906	1.16346	1.69548	0.532015	0.532015	0	0.272807	0.342288	0.342288	0.714242	0.868957	1.55909	1.92729	1.7031	1.02597	0.045519	0.33664	0.32364	0.291121	0.0319782	0.0319782	0.0319782	0.179893	0.179893	0.197664	0.0573518	0.36207	1.00804	1.96479	2.8864	2.64521	3.55422	2.4702	2.04765	0.178829	0.0365121	0.831893	1.47568	1.78648	1.07512	0.644868	0.438116	0.35409	0.104039
739		2.08558	2.0023	2.23689	1.10056	0.488654	0	0	0	0	0	0	0	0	0	0.0371981	0.0600356	0.0600356	0.0228375	0	0.192116	0.210158	0.235003	0.0842968	0.172002	0.480883	0.866305	0.875158	0.710627	0.740885	0.626284	0.707202	0.250112	1.06848	1.68803	2.00749	1.36834	0.560926	0.241472	0.0977418	0.0354906	0.146745	0.111255	0.272057	0.160803	0.160803	0	0	0.0393274
740		0	0	0	0	0	0	0	0	0	0	0	0	0	0	0	0	0	0	0	1.9605	4.3977	4.3977	2.4372	0.26852	3.11044	5.92968	7.12093	6.48242	9.37092	9.87922	13.6278	11.2699	13.4311	8.27822	6.79105	6.65166	10.1104	8.24775	13.7333	9.47538	9.47538	0	0	0	1.32828	1.64467	1.81616	2.25841
741		0	0	0	0	0	0	0	0	0	0	0	0	0	0	0	0.778434	0.778434	0.778434	0.540702	0.540702	0.540702	0.034268	0.137179	0.215486	0.181218	0.2139	0.591944	0.776384	3.39142	2.93507	3.94647	1.49117	1.49117	1.21682	0.921483	1.38983	0.670728	0.670728	0.202379	0	0	0	0	0	0	0	0	0.228584
742		1.04672	1.08428	0.937032	1.28377	1.06527	1.29603	1.1807	1.16142	1.42684	1.3102	2.38545	2.07312	2.02384	1.27445	1.24022	1.63281	1.15826	1.0643	0.770378	0.961003	1.4482	1.22909	1.81169	1.25415	1.39949	1.94771	1.83022	1.80415	1.01479	1.34323	1.49471	1.59098	1.53387	1.68067	1.37399	1.87381	1.84822	1.35164	0.640528	0.817453	0.919975	1.47258	1.17526	1.28661	1.1592	0.730811	0.840515	0.612343
743		4.15551	3.07227	1.05287	0.703994	0.546175	0.801896	0.442228	0.51859	0.262869	0.220481	0.084363	0.084363	0.084363	0.216631	0.32034	0.450365	0.233734	0.130025	0.111916	0.452795	0.778797	0.66688	0.666098	0.674516	0.674516	1.07809	0.810684	1.94468	2.74962	4.13594	5.32113	5.14117	4.42259	2.1034	0.734746	0	0	0	0	0	0	0	0.0331415	0.0343431	0.555543	0.522402	1.46695	1.48953
744		2.01481	2.18825	2.268	2.00628	2.57715	2.66066	2.76976	1.37099	1.15357	1.49162	1.52437	1.09636	0.0780838	0.261726	0.549325	0.521138	0.287599	0	0	0	0.151784	0.151784	0.444276	0.292491	0.399851	0.356957	0.356957	0.647322	1.04564	1.48942	1.56278	1.25229	0.852191	1.47274	1.13532	1.41832	0.326689	0.414672	0.142406	0.208609	0.233015	0.262691	0.196488	0.13546	0.0513602	0.0513602	0.158775	0.239256
745		5.40955	3.8939	3.26025	1.445	2.33454	1.70077	1.69483	0.924885	0.492605	0.559229	0.204631	0.464056	0.534873	0.482345	0.267894	0.216231	0.216231	0.316021	0.144763	0.144763	0.0337282	0.126742	0.201533	0.402388	0.557942	0.535921	0.458664	0.753273	1.93694	3.08452	3.5729	3.21939	3.3039	2.736	2.65196	1.52428	1.26061	0.937602	0.67587	0.546022	0.187863	0.324295	0.420768	0.30305	0.166618	0.23799	0.321857	0.321857
746		0	1.56608	1.56608	1.56608	0	0	0	0	0	0	0	0	0	0	0	0	0	0	0	0	0	0	0	0	0	0	0	0	0	0	0	0	0	0	0	0	0	0	0	0	0	0	0	0	0	0	0.0721457	0.0721457
747		1.65043	1.62744	1.0852	0.631626	0.10447	0.894169	0.789698	0.920103	0.130404	0.130404	0	0	0	0	0.0588671	0.0588671	0.0588671	0.404422	0.404422	0.404422	0.199481	0.199481	0.199481	1.94281	5.90177	7.5766	5.74261	3.33032	1.88307	4.00189	2.45522	2.22764	0	0	0	0	0	0	0	0	0	0	0	0	0	0	0	0
748		1.95626	1.30418	1.2594	1.40166	2.27241	2.49258	2.53521	1.91393	2.31903	1.85041	1.60093	0.849797	1.9839	1.9839	2.21056	1.49421	2.45964	2.38825	1.32683	0.946523	1.38677	2.65885	4.54252	5.57792	5.06708	3.36406	1.59629	1.45928	1.12419	2.17996	2.49611	2.50646	2.7569	2.51359	3.06291	1.73758	1.41303	0.800785	1.35242	2.1395	2.01339	1.31686	0.457414	0.205424	1.2533	2.07922	2.42924	2.19246
749		4.33458	4.35932	3.18448	3.79832	2.87457	2.36722	2.09917	3.11652	3.51627	3.11794	2.88486	3.21793	3.68355	3.43113	3.08039	2.6573	3.07181	3.0044	4.19202	3.78393	4.8169	4.84432	4.31085	3.38259	2.7053	2.5318	3.13332	3.37208	3.049	2.73385	2.4565	3.05977	2.89532	2.49977	2.83693	3.86776	4.27352	3.76324	3.61711	3.34456	3.77783	2.91519	2.95737	2.57836	2.81894	3.00188	3.63459	3.94633
750		0.941052	0.627368	0.586396	0.0524731	0.0524731	0.0524731	0.0398625	0.0398625	0.1741	0.265347	0.413974	0.389221	0.258112	0.178684	0.069199	0.170236	0.460421	0.568703	0.532472	0.528839	0.890045	0.82524	0.469488	0.215671	0.215671	0.312581	0.09691	0	1.21403	1.3759	1.3759	0.161872	0	0.0846517	0.141515	0.141515	0.0568632	0	0	0	0.104653	0.104653	0.15094	0.167109	0.167109	0.120823	0	0
751		3.39625	4.07873	3.86608	3.54037	2.90876	2.38775	2.30217	2.50357	2.45524	3.24013	2.85514	3.37363	2.27927	1.9019	1.63007	2.55355	2.22187	2.26633	2.28152	3.7683	4.24615	4.31899	3.3857	2.67092	2.21539	2.50229	3.71895	4.38579	3.73405	3.06622	3.49541	5.19439	6.74783	5.34799	4.87945	4.1052	5.67937	5.44146	5.36153	5.47786	6.13966	4.42708	2.79195	2.61511	2.97919	3.18567	2.42478	3.70086
752		0.359243	0.239495	0.239495	0.717732	1.86628	1.86628	1.62396	1.81121	1.81121	1.33579	0	0	0	0	0	0	0	0.245334	0.245334	0.386072	0.140738	0.584078	0.699789	3.42147	3.85662	4.55461	3.82988	5.27973	4.32529	3.07991	0.75157	4.26535	3.51378	5.24396	3.33359	4.3825	3.99678	2.39337	1.34446	0	0	0	0	0	0.472525	1.12899	2.15034	1.67781
753		0.0469155	0.0766587	0.0453817	0.05799	0.0126082	0.205472	0.205106	0.292786	0.0999221	0.113421	0.115571	0.141376	0.115635	0.0258043	0	0	0	0	0	0	0	0.0712121	0.14083	0.173202	0.10199	0.0323719	0.209221	0.209221	0.831458	0.751758	0.751758	0.158464	0.179439	0.235236	0.206293	0.0557974	0.0625728	0.188768	0.188768	0.126195	0.0978711	0.13324	0.221082	0.123211	0.120244	0.0324016	0.0357402	0.0762123
754		0.52371	0.707795	0.527978	0.612448	0.307397	0.223877	0.304596	0.365731	0.458475	0.392128	0.51128	0.541975	0.970506	0.883561	0.91078	0.588662	0.574295	0.500849	0.286176	0.247284	0.295584	0.236918	0.143229	0.0750304	0.104044	0.369912	0.538259	0.553372	0.387616	0.354756	0.591049	0.849584	1.21046	1.00448	0.677728	0.638797	0.653864	0.926921	0.617089	0.967105	0.759529	0.794613	0.355088	0.422785	0.557767	0.969947	0.971903	0.768552
755		0.57899	0.505131	0.695407	0.429164	0.584667	0.651052	1.0252	1.85558	1.47917	1.10503	0	0.18932	0.304291	0.385646	0.605724	0.600817	1.28879	0.985436	1.43339	0.664057	0.796037	0.906291	1.42669	2.8543	2.29609	2.17426	1.41509	1.881	2.90384	1.88731	2.07841	2.29028	2.49595	2.52592	0.964616	2.10689	1.74531	2.68151	1.50456	1.17917	0.170994	0.0899238	0.79922	1.16897	1.07905	0.598666	0.361227	0.664044
756		NaN	NaN	NaN	NaN	NaN	NaN	NaN	NaN	NaN	NaN	NaN	NaN	NaN	NaN	NaN	NaN	NaN	NaN	NaN	NaN	NaN	NaN	NaN	NaN	NaN	NaN	NaN	NaN	NaN	NaN	NaN	NaN	NaN	NaN	NaN	NaN	NaN	NaN	NaN	NaN	NaN	NaN	NaN	NaN	NaN	NaN	NaN	NaN
757		3.12764	2.52304	3.19659	3.47795	3.88041	3.52671	2.91308	2.89344	1.91143	1.79511	1.74274	1.82375	1.40777	1.14021	1.2239	1.90244	1.77192	1.80686	1.37221	1.279	0.825122	1.00068	0.881764	1.06194	1.34044	1.56051	1.30868	0.77299	0.549039	1.49986	2.47381	3.18289	3.2443	3.24515	3.03879	2.11519	1.2506	1.10681	1.52164	2.62401	2.9104	2.48375	2.40904	2.43606	2.49171	1.60881	0.999223	0.703994
758		0.435599	0.2904	1.12645	1.24397	1.61166	0.545204	0.495228	0.535652	0.902408	1.30085	1.37269	1.23205	0.994058	1.01131	0.852067	1.20046	0.798633	1.2759	0.639505	0.949387	1.09821	1.71667	1.57151	1.1839	1.10203	1.78037	1.47503	1.32805	0.904464	1.59366	1.87766	1.6305	0.941301	0.602677	0.849744	1.1374	1.12916	1.18745	1.28686	1.56519	1.24927	0.913246	1.25095	1.33612	1.73302	1.22322	1.3494	1.04878
759		0.919353	1.0798	1.55255	2.01901	1.55211	0.931692	0.0718999	0.20184	0.36193	0.425355	0.403529	0.380381	0.535607	0.802055	0.964451	1.03871	0.664153	0.40981	0.116895	0.244727	0.257535	0.323713	0.22973	0.656863	0.590685	0.556836	0.263299	0.263299	0.703947	0.629806	0.833406	0.392758	0.512467	0.38908	0.459006	0.840749	1.29579	1.27227	1.12031	0.585057	1.16218	0.90807	1.25679	0.958941	0.814956	1.09941	0.951633	1.03896
760		0	0	0.03098	0.03098	0.03098	0	0	0	0	0	0	0	0	0	0.00579811	0.603239	0.603239	0.645014	0.0475737	0.304106	0.256533	0.256533	0	0	0.152888	0.152888	0.152888	0.0098139	1.07816	1.09079	1.84869	0.916796	1.3319	0.865167	0.824823	1.0698	1.355	1.46237	1.54817	0.961999	0.758514	0.079458	0.079458	1.55391	1.47445	1.53256	0.0816495	0.283338
761		0.961189	1.01914	0.844458	0.535309	0.382566	0.406864	1.72909	1.50349	1.32223	0	0	0	0	0	0	0	0	0	0.259424	0.259424	0.328516	0.0690914	0.281215	0.212124	0.212124	0	0.169663	0.169663	0.169663	0.30629	0.30629	0.30629	0	0	0	0	0	0	0	0	0	0	0.149953	0.149953	0.149953	0	0	0
762		1.58559	1.05706	0.135016	0.970788	1.46721	1.81005	1.48355	1.32571	1.46058	1.15642	0.974506	1.10757	1.47214	1.84429	1.54025	1.23796	1.05482	1.0704	0.803002	0.888836	0.636506	0.751975	0.949517	0.963613	1.14638	0.753859	0.567623	1.17931	1.95349	2.42663	1.63511	0.70465	0.593237	0.807471	0.753658	0.929126	0.836105	1.80448	1.68215	1.86909	1.00012	0.705262	0.995536	0.981472	0.991182	0.829152	1.21782	1.2492
763		0.305514	0.33983	0.493097	0.41658	1.30147	1.46027	1.45345	0.599017	0.559234	0.415873	0.415873	0.143588	0	0	0.299155	0.299155	0.369059	0.069904	0.069904	0.0757152	0.0937012	0.184623	0.108908	0.237366	0.409587	0.755228	0.972409	1.33907	1.82833	3.37606	2.77087	2.06208	0.150722	0.126109	0.0822466	0.131291	0.176138	0.574331	0.631585	0.586737	0.106298	0	0.31708	0.377005	0.377005	0.161526	0.608179	0.608179
764		0	0.14351	0.246798	0.29735	0.15384	0.209005	0.158453	0.579384	0.827341	1.34021	0.919276	0.512866	0.236192	1.0418	1.0418	0.805613	0	0.080852	0.080852	0.080852	0	0	0	0	0	0	0	0	0	0	0	0	0.18362	0.243365	0.252906	0.312333	0.252588	0.372309	0.327889	0.73252	0.837211	0.638585	0.233954	0.960452	1.08417	1.76403	0.972583	1.09697
765		0.503989	0.641026	0.429459	0.819046	1.16222	1.13918	0.81809	0.333142	0.687537	1.38787	1.22461	0.87022	0.112911	0.322021	0.784636	1.17109	1.11346	0.650846	0.37519	0.313107	0.313107	0.0893962	0	0.087979	0.087979	0.104377	0.0312354	0.155519	0.139121	0.227409	0.403052	0.755272	1.14327	1.04817	0.832975	0.576441	1.2774	2.06776	2.12375	1.72929	1.29604	2.16181	2.56816	2.44296	1.2866	0.636079	0.588851	0.588851
766		0.631777	0.421185	0.421185	0	0	0	0	0	0	0	0	0	0	0	0	0	0	0.0178815	0.0539816	0.0539816	0.0361002	0	0.160759	0.250212	0.250212	0.251914	0.609643	0.619353	1.01899	0.661663	0.651953	0.109337	0.0194817	0.200905	0.181424	0.181424	0	0	0.0260583	0.0260583	0.0260583	0	0	0	0.0597476	0.0830147	0.0830147	0.0232671
767		0.0458086	0.0305391	0.0305391	0.168868	0.168868	0.168868	0.026784	0.026784	0.133467	0.209559	0.102876	0.102876	0	0	0	0.0473972	0.0473972	0.0944389	0.0470417	0.0607023	0.173106	0.819263	0.836442	0.690983	0.044827	0.512863	1.18349	2.357	2.71171	2.43966	2.21534	1.6413	1.61142	1.00338	1.92608	1.54341	1.20226	0.0501695	0.0947924	0.166079	0.11591	0.133269	0.0619821	0.0619821	0	0.0483675	0.153163	0.207348
768		0.881856	0.587904	0.545096	0.287971	0.74632	0.748412	0.755283	0.296934	0.229991	0.216476	0.216476	0.425639	0.322829	0.322829	0.302183	0.220082	0.342307	0.122225	0.178182	0.132475	0.511271	0.455315	0.67117	0.550822	0.731522	0.656867	0.472791	0.483449	0.516022	0.636778	0.979138	1.2402	1.4352	0.901479	0.456998	0.0668733	0.552498	0.759825	1.05422	0.625355	1.35166	3.65482	6.25494	5.90305	3.3055	0.905305	0.389281	0.81055
769		0	0.244445	0.570894	0.929558	1.08939	0.762938	0.656543	0.564258	0.592613	0.509972	0.289716	0.313603	0.367328	0.521038	0.550851	0.608435	0.510004	0.591421	0.520747	0.530959	0.367488	0.392329	0.455954	0.580004	0.551335	1.01391	1.57554	1.61625	1.18334	0.77391	0.942249	0.982107	1.4732	1.52377	1.31995	1.52458	1.399	2.20943	1.55237	1.2119	0.481298	0.47876	0.792422	0.910461	0.791139	0.486937	0.321186	0.128135
770		2.34066	2.02965	0.986345	1.50637	1.48423	1.48423	0.755	0.452599	0.890784	1.16731	1.64473	1.52379	1.13815	0.516065	0.288372	1.32636	1.59726	2.0613	0.951307	0.680404	1.10852	0.981699	1.00311	0.424144	0.527	0.505593	0.102856	0.0678199	0.422076	0.422076	0.90681	2.06546	2.06546	2.38528	1.65863	2.23185	2.50643	2.32102	2.79037	2.05196	3.24246	2.34137	1.93282	0.407336	0.455219	0.896915	0.850322	0.825177
771		2.16311	2.12127	2.44221	2.44605	2.84234	2.18461	2.12477	1.54503	2.49823	1.87068	1.98761	1.25461	2.42291	2.62831	3.00619	2.42037	2.76966	2.45446	3.35612	3.10977	2.76534	2.30005	2.29483	3.02723	2.16009	1.67501	1.88346	1.73018	2.29762	1.79346	1.82341	1.81284	1.4124	2.20364	1.96598	3.58507	3.33052	3.65939	2.10696	3.02505	4.27285	6.92666	7.41833	6.65298	5.29519	4.90819	4.46477	4.1792
772		0.645111	0.732097	0.533301	0.776897	0.474874	0.474874	0.128218	0.128218	0.128218	0	0	0.0426377	0.525022	0.525022	0.763647	0.534022	0.706446	0.425183	0.600806	0.464472	0.943451	1.10139	1.0653	0.637873	0.051555	0.698972	0.647417	0.844724	0.197307	0.376922	0.273476	0.273476	0.0938609	0.0608962	0.0608962	0.150018	0.180443	0.180443	0.394766	0.415948	0.415948	0.382964	0.270461	0.270461	0.314569	0.314569	0.314569	0
773		1.67005	1.35677	1.96522	0.851859	1.5347	0.926246	1.34662	0.420373	0.420373	0.424546	0.786961	1.0022	0.577656	0.215242	0	0	0.569292	0.704039	0.704039	0.520819	0.639033	0.785875	0.399803	0.146842	0.292181	1.00684	1.00684	0.714655	0.277831	1.07668	1.67889	2.45906	1.66021	1.35794	1.35375	3.49711	4.78979	3.73597	1.59261	0.409258	0.409258	0.856396	0.661381	0.908353	1.33939	2.87365	2.71154	1.88508
774		1.43753	1.18408	1.0746	0.710341	0.838031	0.933561	0.933561	0.678701	0.37455	0.453687	0.637249	0.465486	0.419355	0.739145	0.779037	1.05086	0.600135	0.456016	0.655564	0.811255	0.901462	0.397085	0.54453	0.643894	0.778705	0.892318	0.920015	1.26268	1.44294	1.71051	2.20025	2.5437	2.36283	1.45512	1.36791	2.03078	2.80569	1.80127	1.06748	0.911457	0.911457	0.913051	0.72371	0.942742	1.48551	1.80166	1.62068	1.23164
775		1.81721	1.84941	1.09223	1.92912	1.29118	1.02726	0.390772	0.607269	0.669766	0.557175	0.648297	0.5858	0.587889	0.380546	0.719229	0.513017	0.528166	0.387079	0.725389	0.672672	0.534409	0.320594	0.399124	0.484914	0.58706	0.530762	0.514534	0.590528	1.57618	1.98386	2.94551	2.92653	2.74999	1.57906	0.59351	1.19598	1.54374	2.07334	2.28328	1.76811	1.17245	0.104652	0.519603	0.860526	1.22663	1.30398	1.16629	1.08596
776		4.50709	5.52987	6.9817	5.65652	3.46726	1.70851	2.42558	3.11825	3.48799	3.05946	2.5953	2.43298	1.91189	2.47574	4.94262	7.00097	8.48041	6.16583	3.03088	0.423195	0	0	0	0	0	0	0.294237	0.928197	1.15515	1.66364	1.27242	2.49055	4.26562	6.94934	6.29351	5.65935	4.15135	4.01005	2.74778	3.04678	6.02708	5.65127	5.22588	2.98605	3.57487	2.2828	0.894376	0.539672
777		0.382451	0.351645	0.615305	1.20888	1.11221	0.915416	0.286516	0.441632	0.742798	0.632027	0.476911	0.247468	0.371798	0.477446	0.608523	0.601595	0.647416	0.592711	0.432046	0.719496	0.693694	0.766235	0.385682	0.176445	0.204782	0.146416	0.584271	0.774784	1.3296	1.33412	1.27761	0.898703	0.745863	0.677796	0.501883	0.166808	0	0.0616422	0.286008	0.692157	0.862298	0.833869	0.563774	0.503486	0.386108	0.696962	0.606261	0.638671
778		0.558462	0.425371	0.698857	0.425295	0.458864	0.238347	0.238347	0.151716	0	0	0	0	0.321533	0.396448	0.44748	0.365774	0.290859	0.245259	0.108191	0.270886	0.343378	0.240619	0.123583	0.217731	0.217731	0.276098	0.104026	0.430443	0.361627	0.543139	0.485653	0.575682	0.923209	0.784589	0.841393	0.828824	0.698512	0.615317	0.390512	0.873526	1.28636	1.66902	1.51427	1.05244	0.37812	0.0498571	0	0
779		0	0	0	0	0	0	0	0	0	0	0	0	0	0	0	0	0	0	0	0	0	0	0	0	0	0	0	0	0.11932	1.10237	1.58812	2.3984	1.41535	0.929605	0.164124	0.452692	0.452692	0.288567	0	0.213892	0.213892	0.287113	0.706559	0.706559	0.633338	0	0	0
780		0.114931	0.171493	0.358382	0.342621	0.28071	0.475106	0.463322	0.517198	1.01223	0.963155	0.876317	0.178063	0.178063	0.178063	0	0	0.135183	0.135183	0.135183	0.248244	0.248244	0.248244	0.0794749	0.0794749	0.0794749	0.398023	0.499544	0.584346	0.186322	0.0848013	0.531492	1.11219	1.57274	1.39256	1.58367	1.12311	0.771802	0	0	0.189808	0.209627	0.763259	0.631675	0.611856	0.3251	0.385508	0.551725	0.312383
781		0.355017	0.306576	1.23623	0.999554	0.929656	0	0	0	0	0.246176	0.246176	0.246176	0	0.105166	0.105166	0.105166	0	0	0.0256414	0.35509	0.536768	0.908629	0.579181	0.397502	0	0.0852556	0.206137	0.32184	0.360938	0.697937	0.582234	0.45788	0.211234	0.211234	0.211234	0	0	0	0	0.0791121	0.0791121	0.161789	0.0866416	0.136096	0.428841	0.542533	0.674871	0.539274
782		1.95753	1.71746	1.82796	1.43919	1.85598	1.83019	1.57038	1.83926	1.43515	1.71011	1.1344	1.37014	1.12221	0.938615	1.36306	1.91792	2.04917	1.7525	1.35851	1.26157	1.4197	1.40525	1.48537	1.63904	2.8966	3.14435	4.28582	6.20437	9.14324	9.01751	7.4317	6.80929	7.23636	5.77342	5.02489	4.98332	5.06137	4.36713	2.66144	2.41255	2.06883	2.16567	2.49919	1.84926	2.41879	2.14973	3.37838	2.87344
783		2.96817	2.62201	2.47638	3.64375	3.49611	2.55221	0.495588	0.0031242	0.300903	0.856821	1.10656	1.02018	0.745519	0.562972	0.387286	0.634933	1.14435	1.10863	0.950359	0.370623	0.567886	0.469504	1.13001	1.81786	2.27234	3.30304	2.55823	2.01644	0.325239	0.953311	2.34727	4.20191	3.92027	2.34138	0.981329	1.15199	1.51162	1.98904	1.60734	1.71169	1.06911	1.26988	1.81164	1.63822	1.16176	0.156011	0.832892	0.832892
784		0.995641	0.964412	0.783513	0.783513	0.546199	0.140214	0.140214	0.780033	0.703156	1.32281	0.760817	0.760817	0.141168	0	0.22286	1.05489	1.2357	1.01284	0.566716	0.720119	1.48893	2.19635	1.86819	1.14569	0.172295	0.904074	1.72393	1.604	1.3675	0.714223	0.922547	0.623433	0.497642	1.12424	2.15169	2.3007	3.68671	3.31	3.39472	1.69848	1.19373	1.05251	0.538438	0.449802	1.40646	1.84269	3.23918	3.65768
785		0.348311	0.418539	0.656012	0.865476	0.81122	0.876994	0.796295	0.831263	0.710795	0.604217	0.979503	1.03669	1.25088	0.844449	1.14956	0.753961	0.808083	0.569799	0.496811	0.306792	0.166211	0.166211	0.549768	0.664471	1.00301	0.752602	0.963043	1.14799	1.56798	1.56905	1.33351	1.18177	1.37571	1.49371	1.62789	1.51655	1.19022	1.31946	1.1483	1.48073	1.51259	1.89038	1.55481	1.58373	1.46488	1.48262	1.2308	1.07164
786		0	0.108788	0.199962	0.30837	0.199582	0.108408	0.0221952	0.10024	0.187979	0.297779	0.219734	0.214473	0.0824772	0.0824772	0.0238116	0.0238116	0.0238116	0.137422	0.300379	0.300379	0.194575	0.129835	0.129835	0.109221	0.0110037	0.0814971	0.130051	0.130051	0.0595579	0.0905386	0.29827	0.306067	0.316153	0.391537	0.735448	0.634824	0.351708	0.10405	0.10405	0.137693	0.0336428	0.0975662	0.0639234	0.0639234	0	0	0.0235558	0.0235558
787		3.12163	3.00197	1.93218	1.60767	1.49981	2.08338	2.26754	1.89669	1.65637	2.0493	2.35854	2.18342	2.00801	2.1	2.40661	2.22292	1.61339	1.64928	1.66835	2.82148	1.73945	1.84855	0.749548	1.19277	1.697	2.52562	2.5995	2.28107	2.35969	2.66071	4.25515	3.18339	3.99747	2.49808	4.11764	3.46868	3.37346	2.16684	1.44685	1.90819	2.59754	2.45635	1.75449	0.805776	0.930725	0.668242	0.701739	1.87824
788		2.07612	2.60939	2.10584	1.22531	0.568456	1.22748	1.22748	0.659022	0	0	0	0	0	0.33687	0.33687	0.33687	0	0	0	0	0.614171	0.897059	1.72001	1.88115	3.2689	2.58208	1.97089	0.74685	1.16308	1.88563	1.95109	3.06745	4.59199	4.53169	3.09507	0.683855	0.889479	0.65738	0.65738	0	0.61386	0.61386	0.631273	0.017413	0.0613539	0.587217	0.665629	0.621689
789		0.487365	0.456832	0.574846	0.768359	0.766168	0.890865	1.13416	1.33968	1.79631	1.17595	0.840697	0.201212	0.223934	0.223934	0.12923	0	0.0874195	0.181055	0.181055	0.452027	0.603794	0.603794	0.332252	0.0868496	0.0868496	0.0439628	0.679942	0.811679	1.67448	1.13989	1.65165	1.56608	1.66515	1.02165	0.678027	0.738118	1.66384	1.58862	1.32806	0.402342	0.128691	0.450137	0.527463	0.812868	0.812282	0.734956	0.379423	0.13879
790		1.66609	1.4898	1.04988	0.379068	0.389772	0.590565	1.15242	1.85376	1.65297	1.35976	0.526702	1.29988	1.66131	2.11329	1.73816	1.27511	0.806304	0.720785	1.0324	1.00808	0.816568	0.584035	0.807577	1.06406	0.817947	0.377483	0.595435	0.872805	1.0316	1.17768	1.0953	1.7792	1.61095	1.92579	1.41035	2.05938	1.97876	2.92269	1.76327	2.16925	2.5966	2.35217	3.13497	1.93911	2.11953	1.98036	1.66667	2.39452
791		2.83977	1.93221	1.52228	0.0390305	0.969529	1.07871	1.26248	1.47169	1.69949	1.51572	1.06084	0.901072	1.14608	0.86094	0.683727	1.28064	0.841925	0.841925	0.819698	1.1957	1.1957	0.666626	0.909869	0.909869	0.619244	0	0.674481	2.25412	2.83515	2.68462	1.76094	2.02994	1.50599	0.850023	1.05364	3.02888	3.02888	2.13901	0.163763	0.759239	0.595476	0.642385	1.35226	2.22312	3.09296	4.76421	3.89335	2.97661
792		1.54321	1.0288	1.61163	0.8533	0.940223	0.357401	0.0869223	0	0	0	0	0	0	0	0.121093	0.121093	0.121093	0	0	0	0	0.511777	0.570366	0.570366	0.145673	0.583038	0.583038	0.64707	0.469397	0.777079	1.03958	0.721297	0.608574	0.423982	0.954239	0.759281	0.622719	0.0924616	0.722313	0.629851	0.629851	0	0.38676	1.01963	1.01963	0.632871	0	0
793		0.673853	0.84774	1.40802	2.51268	2.75185	2.73836	1.49507	0.780709	0.145013	0.354276	0.280363	0.280363	0	0.292018	0.352097	0.406212	0.17863	0.280005	0.362916	0.865288	0.703834	0.806608	0.317912	0.317912	0.0781126	0.0801293	0.0801293	0.194337	0.164732	0.765963	0.694162	0.684658	0.44031	1.33063	1.8024	1.9323	2.36858	2.68174	2.45478	1.71641	0.890458	1.09648	0.682502	0.8344	0.454232	0.451952	0.879128	0.939563
794		4.20914	3.89855	2.45486	2.32787	1.57116	1.37197	1.47305	1.1373	0.423277	0.0925711	0.484014	0.831166	1.31016	0.918718	0.697108	0.218113	0.226351	0.902715	2.06351	2.66691	2.37063	1.20984	0.598193	1.05432	1.05432	1.05432	0	0	0	0	0	0	0.176644	0.176644	0.41091	1.14862	2.05627	2.60526	1.73239	1.14734	0.364086	0.520826	0.347886	0.439113	1.62018	3.18351	2.87186	1.87745
795		0.892186	0.824291	2.12811	1.92705	1.87042	0.262093	0.371562	0.42972	0.517894	0.520223	0.929092	0.967191	1.14748	0.507577	0.33279	0.133001	0.643334	0.999542	1.15824	1.67389	2.10769	2.01252	1.32411	0.868538	1.13285	0.837535	0.620238	0.401702	0.848073	1.46522	2.86942	2.38078	1.60579	0.105281	0.105281	0.372333	1.45656	3.43976	3.84052	2.81208	0.828869	0.16106	0	0.0212882	0.11721	0.20953	0.188242	0.0923202
796		1.18927	1.32544	1.49942	1.33366	1.2342	0.930355	0.608784	0.175647	0.463493	1.9038	2.67907	2.5648	1.50491	1.11382	1.11177	1.32698	2.00078	2.16439	1.53142	0.594063	0.702776	0.998959	1.71475	1.61421	1.7246	1.14853	1.05387	0.664658	0.8305	0.992744	0.972941	1.49826	1.08736	0.951511	0	1.5237	1.9707	2.57786	1.76479	1.44917	1.14242	0.431791	0.30041	0	0.216408	0.627764	1.36397	1.14756
797		0.516502	0.344335	1.62212	1.37621	1.52337	0.218141	0.264893	0.311003	1.05872	1.91383	1.88306	3.31028	2.33743	2.30713	0.132189	0.209939	0.0777501	0.0777501	0	0.851182	1.10188	1.21468	0.363501	0.112801	0.809776	0.85988	1.14501	0.600179	0.994689	0.709558	0.444614	0.220529	1.45326	1.45326	1.23274	0.698484	0.986604	2.37015	2.64158	2.35346	0.969914	0.271162	0.271162	0.28754	0.570538	0.570538	0.634684	0.0805229
798		4.35325	4.27797	4.7771	3.86708	3.79201	3.11419	4.05157	3.99781	4.8306	4.19921	5.97721	5.5759	5.61784	4.10702	4.43357	5.95077	6.16328	5.81889	5.28828	4.7298	4.98178	3.83707	3.02168	2.97079	2.78713	2.60822	2.40705	2.35975	2.55459	1.42636	1.84459	2.90761	4.15373	5.06936	4.25831	4.90246	4.30367	4.49838	4.00128	3.76209	5.47136	5.26242	5.71161	5.03882	6.12331	6.17573	4.56777	3.99998
799		2.22799	1.84966	1.73318	2.00554	1.64121	1.07105	2.00947	2.00947	1.87769	0.597522	0.653515	0.845272	0.653025	0.830278	0.2611	0.401703	0.168457	0.201753	0.169398	0.485071	0.922277	1.16465	1.11617	0.645664	0.316175	0.104432	0.623953	0.574967	0.607609	0.559337	1.08072	1.32083	3.1039	4.67312	4.83957	2.58526	0.568198	0.0735427	0.0735427	0	0.272201	1.07845	1.25085	1.27624	0.469985	0.536455	0.406703	1.08569
800		1.58289	1.72094	1.50582	0.938354	0.272675	0.368714	0.368714	0.553093	0.184379	0.184379	0	0	0.0309638	0.0309638	0.0309638	0.0846427	0.152992	0.152992	0.0827785	0.205159	0.334629	0.876018	0.917376	1.68323	1.80264	2.46124	1.67221	1.34807	0.950475	0.907553	0.899402	0.468212	0.832753	0.809716	0.807263	0.575963	0.342278	0.282821	0.292832	0.206619	0.206619	0	0	0	0	0.0560322	0.306134	0.552323
801		0.0922414	0.265417	0.664063	1.31153	1.10761	0.935928	0.226963	0.226963	0.0231074	0	0	0	0	0.0951666	0.0951666	0.0951666	0.14666	0.255511	0.255511	0.108851	0	0	0	0	0.0795092	0.0795092	0.126961	0.125879	0.125879	0.223283	0.859274	1.0814	1.75134	6.74985	6.52772	6.19651	0.483589	0.551609	0.118275	0.118275	0.0502545	0	0	0	0.109194	0.1394	0.1394	0.0302051
802		1.91478	1.64938	1.85723	1.95891	2.33041	2.53717	3.07282	3.21354	2.68021	1.3512	1.25237	1.10533	1.73011	1.08127	2.37351	2.71031	2.96253	1.80809	0.925664	0.785728	2.0202	1.93087	2.32354	0.792614	1.03594	0.484679	0.778115	0.384533	1.46695	1.50541	1.50541	0.747467	1.62393	3.32465	3.4178	3.51485	3.01695	2.70593	1.47277	2.07673	3.93371	4.25281	2.72936	1.65756	1.27583	0.982886	0.855607	0.855607
803		0.653575	0.820807	1.29433	1.61683	1.23174	1.00586	0.910472	1.52758	0.984909	1.28121	1.17725	1.17725	0.87782	0.709948	0.863958	0.743588	0.398302	0.808068	0.672748	0.672748	1.03011	1.20387	1.51703	0.72228	0.648024	0.695193	0.672713	0.799607	1.2174	1.56455	2.75715	2.21784	2.31003	0.993396	1.2807	1.68533	1.96746	2.0498	1.32203	1.04228	1.06184	1.20493	1.5799	1.49088	1.38863	0.985679	0.841789	1.01215
804		0.638512	1.7541	2.60967	2.22583	0.897409	0	0	0	0	0.380833	0.380833	0.380833	0	0	0	0	0	0	0	0.229403	0.673987	0.673987	0.9748	1.42262	2.67607	3.32088	5.25223	4.47246	3.8517	2.08823	2.44922	3.75131	2.69103	1.89743	0.173549	0.173549	0.132476	0	0.214448	0.214448	0.214448	0	0	0	0	0	0.293751	1.34565
805		3.01743	2.64892	2.62219	2.80932	2.17202	1.77251	0.332525	0.368132	0.253664	0.16354	0.127933	0.280219	0.209787	0.263017	0.1189	0.08658	0.03335	0.0647804	0.0969947	0.235708	0.301822	0.349085	0.210371	0.0794764	0	0.0857148	0.137158	0.137158	0.137991	0.150082	0.457706	0.461859	0.398325	0.247399	0.156698	0.372702	0.283476	0.473488	0.257484	0.232004	0.0419918	0.143741	0.160958	0.299443	0.197694	0.204628	0.175644	0.262383
806		1.2003	0.800201	0	0.620338	1.08692	3.41805	2.79771	2.33113	0	0	0	0	0	0	0	0	0	0	0	0	0	0	0	0	0	0	0	0	0.131994	0.131994	0.463283	0.926353	3.0952	3.42941	5.37346	4.6457	6.24715	3.70804	2.26695	0	0	0	0	0	0	0	0	0
807		0	0	0	0	0	0	0	0.21974	0.21974	0.21974	0	0.411523	0.411523	0.415552	0.707815	0.707815	0.703787	0.848628	0.848628	0.848628	0	0	0.603776	0.603776	0.603776	0	0	0	0	0	0	0	0	0	0	0.175303	0.175303	0.286288	0.334547	0.739929	0.875983	0.652421	0.247039	0.118429	0.118429	0.915295	1.09831	1.09831
808		4.18857	3.39566	2.34616	3.20791	5.02288	3.74211	5.91585	4.40637	4.04242	2.08152	1.61444	3.2318	2.05905	1.98817	0.833196	0.833196	0.462388	0	0	0	0	0	0	1.6824	1.6824	2.50869	1.1142	1.22288	0.633701	1.11198	1.33039	1.09328	0.810208	1.9095	3.14641	2.6633	1.91053	0.673617	0.673617	0	0	0	0	0	0	0	0	0
809		0.140329	0.164215	0.158939	0.121487	0.0508251	0	0	0.039305	0.039305	0.289098	0.249793	0.301829	0.0986701	0.0986701	0.0759437	0.0834229	0.0834229	0.0806344	0.0265205	0.0577899	0.10265	0.192663	0.178739	0.107358	0.0173457	0.037162	0.037162	0.037162	0	0.0565312	0.0677565	0.112318	0.0557873	0.0678696	0.0233076	0.0233076	0.0239507	0.0239507	0.0239507	0	0	0.0481063	0.0481063	0.0481063	0.0253847	0.0602186	0.0750873	0.0497026
810		2.05112	1.55183	0.512698	0.904083	0.930652	1.3434	0.843628	0.632643	0.765292	0.545397	0.699082	0.770653	0.770653	0.781645	0.676518	0.781224	0.616548	0.104706	0	0	0	0	0	0	0	0	0	0.413413	0.560657	0.560657	0.252551	0.105307	1.24489	1.95283	2.01903	1.032	0.364544	0.298351	0.307519	0.161729	0.161729	0	0	0.0831116	0.319511	0.319511	0.420913	0.420312
811		0	0	0	0.191529	1.84096	1.84096	1.69205	0.0426172	0.0426172	0.198611	0.530458	0.530458	1.14086	0.809018	0.809018	0	0	0	0	0	0	0.0385323	0.0416128	0.0416128	0.0214261	0.0367077	0.0367077	0.560206	0.603718	0.603718	0.468548	0.406674	0.554603	0.317721	0.802964	1.66932	1.71681	1.58793	3.55677	3.33949	3.01797	0.633857	0.633857	0.839359	0.804212	0.804212	0.593159	0.136794
812		5.7199	4.52169	2.40573	2.314	2.41625	2.62333	2.57249	3.50132	3.95322	3.19245	2.40287	2.76444	3.30193	4.46201	4.77537	5.22788	4.20316	4.19188	3.6366	3.14059	2.66213	2.2787	1.73122	2.05091	1.91552	4.01403	4.3972	3.85717	2.89946	3.82515	4.87828	5.52332	5.07105	5.75335	4.72612	4.3337	3.13166	2.14438	2.02458	2.40525	2.87363	3.59389	2.87041	3.17213	1.61494	2.48996	2.16513	2.66269
813		5.00731	3.7323	2.64154	1.52055	2.69944	2.96936	2.51504	2.32484	3.26635	3.05409	2.23718	2.78229	3.574	3.77937	2.17509	2.31598	2.07888	2.29673	1.48539	2.42341	1.89074	1.77766	0.475668	1.38253	1.07702	1.1467	0.481952	0.890005	1.2543	1.60453	1.45399	0.941983	0.977517	1.82977	2.07915	3.69493	4.31855	5.6106	3.36694	1.83587	1.02424	2.24608	3.39263	4.26993	3.20303	2.7085	1.49737	3.5594
814		1.77463	2.39703	2.17559	2.43538	2.49472	2.65955	2.79136	1.95703	1.91005	1.19612	1.66818	1.3216	1.89222	1.92908	2.7094	2.51781	2.9071	3.81365	3.62922	2.29205	1.89065	1.90076	1.78953	1.54589	2.01334	2.41717	1.48656	1.72201	1.64539	1.98654	1.4321	1.28491	1.11206	0.348313	0.168303	0	0.14827	0.14827	0.611022	1.54904	3.82621	3.88036	2.95992	0.682746	0.95482	0.788975	2.23064	1.60737
815		3.51555	3.03649	2.92556	2.03718	1.70606	1.34174	1.53132	1.9026	1.65983	1.49905	1.20357	1.99059	2.17968	2.27167	2.91653	3.80182	3.27236	2.56349	1.48059	2.6936	3.31513	3.22752	2.61415	1.21512	0.918232	1.22956	1.40448	2.1259	1.5055	2.02577	2.36048	2.46109	2.01785	2.68677	2.86109	3.59418	1.94493	1.59775	2.38371	3.0308	3.08837	2.16821	1.5792	1.55396	1.33529	2.7668	2.68287	2.24618
816		3.09485	2.06323	2.6228	0.578991	0.578991	0	0	0	0.0528359	0.0528359	0.134373	0.081537	0.081537	0.0407786	0.0407786	0.0407786	0	0.0703391	0.208823	0.346632	0.369961	0.231478	0.126833	0.390696	0.701066	0.667902	0.430957	0.181792	0.181792	0.290943	0.676875	0.676875	0.664352	0.217215	0.561228	0.344012	0.344012	0	0	0.0728749	0.745431	0.745431	0.672556	0	0	0	0	0.172315
817		0.293996	0.436414	0.275135	0.693158	0.67658	0.737344	0.862453	0.784409	0.688927	0.312448	0.317201	0.832506	0.774711	0.926819	0.411514	0.331736	0.13502	0.13502	0.185417	0.436502	0.436502	0.357026	0.169472	0.169472	0.169472	0	0.353019	0.353019	0.435236	0.681839	1.00275	0.956202	0.549663	0.228747	0.403056	0.588438	0.717827	0.63872	0.908284	0.778895	0.778368	0.453495	0.919395	1.26802	1.09085	0.624949	0.145987	0.0979099
818		0.0292695	0.019513	0	0	0	0	0	0	0	0	0	0.0794425	0.0794425	0.0794425	0	0	0.092558	0.092558	0.2616	0.754395	0.856848	0.86161	0.276257	0.222996	1.08647	1.3311	1.28191	0.758773	0.539054	0.539054	0.0355428	0.338418	1.67236	1.66173	1.33394	0	0	0.219493	0.219493	0.219493	0.00883814	0.0317812	0.0317812	0.0229431	0	0	1.25471	1.34192
819		3.76194	3.93006	4.17198	4.81494	4.22449	4.86005	3.45765	3.94971	5.28826	4.36841	3.60928	2.10413	3.05018	3.33796	2.48345	2.42021	1.88563	2.50347	2.26127	3.32576	3.23703	3.91982	2.99704	2.39693	1.62238	2.45355	2.59381	3.48228	2.7702	2.87861	1.58279	1.74854	1.81441	2.17127	2.45225	2.82689	2.19374	1.69687	1.96341	3.08986	3.5202	3.70493	2.79107	2.30706	1.38455	1.6872	2.58406	2.87288
820		2.4177	2.46562	2.48859	1.72987	1.12947	0.845976	0.638636	0.520364	0.366241	0.653092	0.596877	0.599859	0.423517	0.53602	0.392043	0.798141	0.795397	1.27138	0.718924	0.991565	0.887475	1.01468	0.786411	0.660908	0.654726	0.720887	0.910726	1.1697	1.80139	2.56904	2.76884	2.8999	3.86907	3.40809	3.69554	2.12249	2.37462	1.55871	1.32283	0.897638	0.364101	0	0.114094	0.215521	0.572203	1.12012	1.24792	1.32821
821		0	0	0	0	0	1.78745	1.78745	1.78745	0	0	2.23534	2.23534	2.23534	0	0	0	0	0	0	0	0	0	0	0	0	1.56452	1.78549	4.16711	2.60259	5.60773	7.30504	16.5384	13.3123	9.23334	0.303989	0.303989	0.303989	0	0	0	0	0	0.250184	0.250184	0.250184	0.357047	0.357047	0.433495
822		2.46517	2.85689	4.63106	4.04451	3.95967	1.69541	1.12861	0	0.68991	0.919226	0.702516	0.429645	0.280324	0.188592	0.227139	0.209631	0.663843	1.80694	1.84543	2.16184	0.871605	0.770627	0	0	0	0	0.367564	0.606335	1.01712	1.07928	1.53645	2.65891	3.64058	5.3064	5.32998	4.61317	2.40885	1.22878	1.1919	1.37358	0.99682	0.354173	0.105031	0.105031	0.089974	0.193174	1.65648	2.63535
823		0.573284	0.812829	1.06725	1.14808	0.982324	1.01367	1.12122	1.23147	1.41407	0.724548	0.488956	0.546621	0.546621	0.529622	0.122533	0.122533	0.320886	0.645091	0.815337	0.494451	0.170245	0	0	0.349963	0.56268	0.56268	0.437324	0.496947	0.592287	0.406492	0.492609	0.397269	0.502023	0.824435	1.40693	1.97872	1.33978	0.757283	0.174702	0.132776	0.418923	0.437521	0.715081	0.468531	0.615084	0.337524	0.671044	1.21913
824		1.92015	1.71545	1.31747	1.54427	1.54793	1.38893	1.00007	1.33844	1.72648	2.61528	2.63868	2.51531	1.41573	0.659066	0.793085	0.944033	1.41557	1.13314	1.3436	0.886736	0.811029	0.695301	0.601535	1.18317	0.918526	1.90471	1.34581	1.54163	1.3971	1.52151	1.43837	1.03447	1.12968	1.82692	1.48741	2.11579	1.83175	1.77672	1.09638	1.23099	1.26649	0.962479	0.559002	1.32218	2.06712	1.88882	1.45516	1.24313
825		3.2659	2.94971	3.95767	2.08113	3.0905	2.45302	3.51618	2.34596	2.41204	1.75603	1.76348	1.75726	2.15979	1.94103	2.55272	2.07229	1.94775	1.25372	1.03748	1.29752	1.54497	1.77469	1.99902	1.81938	2.0287	1.82578	2.09031	2.51266	2.61005	2.69492	2.67198	3.63799	3.09554	2.7585	2.45356	3.37362	3.28103	3.7591	2.87942	2.75081	1.487	1.50388	0.959374	1.05456	2.10725	2.10014	2.13634	1.32934
826		0.184956	0.299179	0.233792	0.175874	0.0137244	0.0137244	0.147319	0.807348	0.953819	0.820224	0.178947	0.0324763	0.0324763	0.120135	0.120135	0.195754	0.132931	0.66532	0.589701	0.691005	0.199901	0.199901	0.0412843	0	0	0.158736	0.158736	0.158736	0	0	0	0.0795778	0.0795778	0.1925	0.342841	0.526221	0.413299	0.23719	0.416238	0.615081	0.911738	1.19118	1.19805	1.06089	0.419024	0.213312	0.101415	0.101415
827		1.26415	2.14068	2.2336	2.50914	2.42445	2.48708	1.57735	0.52799	0.490901	0.490901	0.327031	0.152644	0.29782	0.572318	0.657853	0.724868	0.505441	0.267263	0.0550711	0.0464088	0.0862041	0.157777	0.210132	0.250037	0.469637	0.985478	1.53238	1.34806	0.833441	0.472959	0.925604	1.37738	1.33141	4.44726	4.97581	4.90395	1.56359	0.483292	0.335003	0	0	0	0.0788518	0.273599	0.273599	0.194747	0	0
828		1.88215	2.06026	1.70533	1.86548	1.48622	1.42322	0.959025	0.53279	0	0	0.103072	0.103072	0.103072	0	0	0	0.0628141	0.0860645	0.363887	0.5151	0.968252	0.757617	0.804936	0.629433	0.562245	0.334674	0.139574	0.419553	0.628216	0.809616	0.747266	0.906488	1.30194	1.41064	1.97958	1.41012	1.24779	0.277202	0.164005	0	0.0611581	0.134849	0.166545	0.131297	0.137058	0.148466	0.227216	0.256833
829		0	0	0	0	0	0	0	0	0	0	0	0	0	0	0	0	0	0	0	0	0	0	0	0	0	0	0	0	0	0	0	0	0	0	0	0.0760121	0.0760121	0.0760121	0	0	0	0	0	0	0	0	0	0
830		0.315982	0.548343	0.575099	0.364444	0.250452	0.501965	0.501965	0.278269	0	0.248062	0.45968	0.731878	0.805758	1.2712	1.17323	0.851286	0.174223	0.329713	0.959075	0.999011	0.740238	0.110876	0.124903	0.0539635	0.164207	0.143281	0.202463	0.092219	0.199809	0.283149	0.399035	0.49359	0.457294	0.518565	0.324819	0.494641	0.911934	0.970458	0.69441	0.236272	0.15768	0.237601	0.223747	0.202379	0.27941	0.156952	0.156952	0
831		0	0	0	0	0	0.729742	0.993883	0.993883	0.264141	0	0.174009	0.302123	0.302123	0.128114	0	0.151212	0.271724	0.271724	0.120512	0	0.558272	0.749684	0.749684	0.191411	0	0	0	0.143431	0.455978	0.542711	0.39928	0.0867337	0.452462	0.739872	0.739872	0.487115	0.761249	0.777216	0.577511	0.0159674	0	0.560378	0.716474	0.898746	0.338369	0.182272	0.0208421	0.128938
832		7.38495	5.76219	3.73168	4.48948	4.98428	3.04899	1.51465	0.902248	0.902248	2.25619	3.11278	5.4307	4.89522	4.35944	4.80902	3.80961	4.88044	4.55417	4.97745	2.8645	0.668159	1.39988	4.19494	3.95006	2.79506	1.41376	2.85624	5.56274	6.82778	5.87858	3.60693	3.91819	5.6751	7.20757	5.86389	5.31959	4.74803	3.84976	2.87203	2.0998	1.58069	1.47494	3.47531	3.61034	3.21287	2.65112	7.62286	9.01891
833		0.812401	0.572842	0.347834	0.923437	0.904602	0.776009	0.364421	0.352015	0.164014	0	0	0.0396022	0.222865	0.222865	0.183263	0.0404744	0.0404744	0.0404744	0.119861	0.119861	0.21823	0.269003	0.300208	0.355022	0.31746	0.330527	0.282759	0.55086	0.885751	1.27065	0.949849	1.30632	0.816006	1.00315	0.527359	1.08063	1.36886	1.26908	1.70571	1.16851	1.00844	0.0463798	0.436275	0.48528	0.457441	0.0490055	0.954207	1.20241
834		1.34573	1.02423	0.553039	1.65619	1.99148	1.54781	0.920685	0.641844	0.837925	1.06259	0.879068	0.525552	0.481711	0.785606	1.0505	0.973861	1.12291	0.714247	0.718197	0.661903	0.767631	0.56769	1.25981	1.25878	1.44019	0.679295	1.21186	1.94313	2.77286	3.18631	3.63034	2.58329	1.75195	0.716317	1.68046	1.95935	1.6999	0.927381	0.604426	0.704932	0.766321	1.83008	2.03082	2.87501	1.80122	1.37303	1.14608	1.3719
835		2.07603	1.38402	0.824729	1.73809	4.90658	7.90365	11.247	10.3259	11.0868	7.69453	7.07749	4.257	5.26252	5.75606	5.0196	3.8534	4.23796	6.94501	7.7604	6.2028	3.4142	1.91011	1.53555	1.23812	1.70091	1.12471	0.668561	0.412731	0.981433	1.23738	1.09932	1.20821	1.31506	2.04392	3.45939	5.7225	9.37385	7.28079	4.88744	1.91147	3.89716	6.99267	10.3351	9.77059	8.80391	7.06453	7.20255	4.96757
836		2.4147	1.6098	0.938013	0.812359	2.29527	4.28038	4.70443	4.21506	3.13119	2.34112	3.15477	3.10591	3.92166	2.93985	2.16936	1.16108	2.03297	2.97301	4.41258	3.52253	2.40038	0.807228	0	0	0	0	0	0	0.280885	0.361534	0.574016	0.293131	0.700994	1.17073	1.17073	1.21991	1.93156	1.93156	2.04383	0.97157	1.09665	1.13611	1.46374	2.88944	2.59067	3.5318	3.00184	2.89359
837		6.07367	4.04911	2.57136	1.52491	2.2534	3.2875	3.43384	4.73306	4.80739	3.97144	2.81828	2.42201	3.89764	3.02308	2.55773	1.88164	2.08151	1.80108	1.48867	1.86538	2.16312	1.49957	1.31562	0.392639	0.392639	0	0	0.253956	0.339892	0.58771	0.663097	1.22872	1.57215	1.3636	0.957704	1.26019	1.67193	2.75308	2.20643	2.72265	1.99024	2.35848	1.72572	2.69995	2.58006	3.05073	1.71056	1.53707
838		0.75573	0.62221	0.789803	1.33482	1.26726	0.961776	0.325029	0.274202	0.389532	0.287991	0.449288	0.388038	0.680747	0.808296	0.986148	1.09705	1.1175	0.885572	0.735872	0.897786	1.13345	0.706885	0.373976	0.815601	0.815601	0.759763	0.184684	0.23863	0.576003	0.473789	0.419844	0.101326	0.166185	0.726683	0.750473	1.30811	1.51917	1.77422	1.54481	1.48448	1.27676	1.44238	1.05739	1.13867	1.3844	1.81044	1.99391	1.18948
839		0	0	0	0	0	0	0	0	0	0	0.675876	0.675876	0.675876	0	0	0.119645	0.22571	1.46788	1.34823	1.24217	0	0	0	0	0	0	0	0.0677116	0.0677116	0	0	0	0	0	0	0	0	0	0	0	0	0.0431318	0.18302	0.18302	0.139888	0	0	0
840		0	0.780593	1.1001	1.62893	1.90616	2.99389	2.96267	2.37824	1.35472	1.44837	1.11914	0.945792	1.14817	1.25297	1.96186	1.82417	1.96843	1.04917	1.91937	1.52613	1.77896	0.518262	1.21793	1.45921	1.20236	0.661632	0.167535	0.158946	0.0745335	0.806004	1.48063	1.40609	1.24501	0.86763	1.94831	2.30288	2.71181	1.91989	0.994922	0.288748	0.203045	0.203045	0.203045	0	0.410955	1.08737	2.36842	1.95747
841		0.136215	0.258177	0.363887	0.380761	1.97754	2.02529	1.98501	0.220863	0.326507	0.259107	0.408892	0.149785	0.174561	0.0419292	0.0743397	0.131538	0.227161	0.147607	0.170516	0.0577396	0.0948323	0.110397	0.125848	0.0887554	0.101427	0.0859763	0.0859763	0	0	0.0373199	0.142087	0.391237	0.451588	0.480564	0.882468	0.797661	0.663918	0.176813	0.163949	0.163949	0	0.0361557	0.0361557	0.0361557	0	0.0306822	0.172716	0.172716
842		2.65104	2.02092	1.95608	1.10196	1.52609	2.32285	2.92812	2.9133	1.80041	1.58816	1.45198	2.04651	3.26801	3.7696	4.07829	3.28507	2.69422	2.71658	1.85844	1.86366	1.29629	1.06632	1.34056	1.29784	1.2142	0.766015	0.888977	1.27979	1.71731	1.57157	2.02996	1.72176	1.75449	0.996555	1.15181	2.5965	4.18103	3.77835	2.27661	1.64172	2.38249	2.43691	1.6845	1.68357	1.77031	1.84761	1.36063	1.21167
843		0.028771	0.064201	0.064201	0.109122	0.0641014	0.0641014	0.0560684	0.0560684	0.164082	0.108014	0.108014	0	0	0	0	0	0	0.104196	0.104196	0.148656	0.0809892	0.0809892	0.0682169	0.0831676	0.0831676	0.0514805	0	0	0	0	0	0	0	0	0.0819372	0.440629	0.440629	0.358691	0	0	0	0	0	0	0	0.043737	0.043737	0.043737
844		1.53194	2.13496	1.78827	1.92366	0.949048	0.64768	0.748834	0.609777	0.727951	0.632886	1.11758	1.29506	0.780352	0.799766	0.626172	2.0086	1.68027	1.88229	1.03643	1.54866	2.52335	3.01128	2.4574	2.03482	2.00174	2.26093	2.06704	1.3244	1.14072	0.614659	0.909894	0.859701	1.61808	2.02859	2.70506	2.17361	1.48633	0.791037	0.407847	0.140622	0.377022	0.487165	0.694026	0.9116	0.801457	0.797756	0.276338	0.960892
845		2.5675	2.2865	2.42865	1.4883	0.969731	0.310339	0.192365	0.408467	0.408467	0.272367	0	0	0.153002	0.271031	0.335112	0.326446	0.402158	0.555866	0.48755	0.293809	0.131767	0.138615	0.364589	0.308841	0.225974	0.18517	0.330422	0.556228	0.552307	0.977807	1.2796	1.70615	2.25968	2.34091	3.62964	3.58286	3.72952	2.15418	1.07668	0.416482	0.0952985	0.0952985	0	0	0	0	0	0
846		0.933386	1.1936	1.07341	0.807946	0.293074	0.293074	0.135068	0.326843	0.326843	0.287647	0.14742	0.334632	0.295228	0.250579	0.15903	0.15903	0.118778	0.321153	0.635942	0.742855	0.659124	0.395068	0.26504	0.294495	0.441564	0.496107	0.52694	0.609406	0.679315	1.03743	1.17118	1.54404	1.24884	1.3246	1.4063	1.66162	1.63238	1.05336	0.693561	0.233027	0.334044	0.174731	0.358983	0.257966	0.265615	0.306058	0.513078	0.53867
847		2.83399	2.6584	2.25475	2.10376	1.94472	0.853568	0.853568	0.243527	0.146832	0.146832	0.146832	0	0.0668725	0.0668725	0.0668725	0	0	0.534299	0.62335	0.853187	0.619186	0.969483	1.03762	0.737325	1.30602	1.00805	2.1693	1.28858	1.78127	1.05592	1.11017	0.904322	0.720253	1.18492	3.18193	3.161	2.51475	0.230897	0.0985562	0.0985562	0.578052	0.479496	0.600222	0.120726	0.120726	0	0.323381	0.323381
848		0	0	0	2.74237	4.83302	8.85041	7.95008	5.85944	1.84205	0	0	1.3842	1.3842	1.3842	0	0	0	0	0	0	0	0	0	0	0	0	0	0.671368	0.671368	0.671368	0.110755	0.110755	0.64237	1.98691	5.14631	5.71282	4.25753	1.09813	0	0	0	0	0	0	0	0	0	0
849		0.272432	1.42936	1.24773	1.24773	0	0	0	0	0	0	0	0	0	0	0	0	0	0	0	0.166216	0.166216	0.248257	0.0820412	0.286718	0.204677	0.806874	1.27329	1.27329	0.671093	0	0	0	3.33591	3.33591	3.33591	0	2.23665	2.23665	2.23665	0	0	0.433581	0.433581	0.433581	0	0	0	0
850		0.553812	0.784745	0.784745	0.415537	0	0	0	0	0	0	0	0.170159	0.170159	0.170159	0	0.564353	1.41209	1.41209	0.847736	0	0.243796	0.267205	0.698638	0.454843	0.431433	0.561816	0.561816	0.603869	0.0420526	0.489557	1.01539	1.01539	1.01421	0.446323	0.446323	0	0	0	0	0	0	0	1.41527	1.41527	1.41527	0	0	0
851		0.693383	0.634714	1.60891	1.51841	1.48138	0.486816	0.329352	0.662079	0.885254	0.819798	0.351639	0	0	0	0	0	0	0	0.186387	0.375194	0.427536	0.241149	0.214472	0.614404	0.718296	0.593959	0.892501	1.14236	1.10456	0.363595	1.0332	1.84784	2.62222	1.59888	0.809825	1.16686	1.23095	2.49276	2.17157	3.07608	1.80167	0.992131	0.0235265	0.0785462	0.0680146	0.0680146	0.416603	0.416603
852		0.634105	0.467642	0.345664	0.651849	1.09865	0.857889	0.60571	0.388627	0.507872	0.427879	0.153253	0	0.0940768	0.268806	0.33043	0.360479	0.18575	0.124125	0.124102	0.28764	0.28764	0.163538	0	0.118292	0.118292	0.118292	0.0292858	0.0292858	0.0624989	0.147703	0.147703	0.290441	0.508392	0.508392	0.332441	0	0.198007	0.223579	0.284805	0.0867983	0.180768	0.179108	0.179108	0.230033	0.329511	0.732435	0.645623	0.48658
853		0.306581	0.827677	1.07867	1.23103	2.01582	2.56844	4.8963	4.35958	6.54831	4.32815	3.38837	0.942638	0.478187	1.24725	0.813818	0.813818	0.0148826	0.0148826	0.0148826	0.303785	1.09145	1.09145	0.787664	0	0	0	0	0	0.0985077	0.222549	0.222549	0.124042	0.0580572	0.0580572	0.659113	1.78023	3.4214	2.97673	3.03467	1.43985	2.59556	1.39055	2.10286	0.790772	3.00807	2.24941	2.24941	0
854		0.313996	0.365361	0.653179	0.86075	1.04267	1.11194	1.36237	1.05807	0.596468	0.3961	0.362447	0.471009	0.108562	0.108562	0	0	0.219137	0.583136	0.693746	0.531653	0.360175	0.384641	0.531003	0.338482	0.203407	0.418418	0.650138	1.1438	0.894261	1.01099	0.594267	0.548058	0.317974	0.354302	0.396929	0.767063	0.86077	1.35072	1.58535	1.37838	0.857979	0.134856	0.232745	0.397628	0.656775	0.579606	0.598911	0.339764
855		0.611737	0.45761	0.94604	1.77568	2.18943	2.27566	1.6948	1.4022	1.11518	0.622678	1.06344	1.27644	1.32531	0.961919	0.945642	0.871135	0.489845	0.611501	1.28649	1.47243	1.05575	0.336545	0.250748	0.712599	0.628637	0.614739	0.204163	0.44692	0.518839	0.628945	0.64571	0.841928	0.907066	1.10694	1.40066	1.83204	2.14168	1.54369	0.924468	0.344432	0.294327	0.248688	0.167396	0.167396	0.227993	0.2569	0.403112	0.649262
856		0.0804616	0.0536411	0.364604	0.434501	0.52202	0.430866	0.868528	1.17654	0.956734	0.562836	0.167302	0.167302	0.199062	0.199062	0.838586	0.806638	0.949157	0.309633	0.142519	0	0.553743	0.784068	0.784068	0.230325	0	0	0	0	0	0	0.119712	0.355089	1.04353	0.923821	0.936113	0.615305	1.70503	1.94329	1.61841	0.560374	0.268402	0.608236	1.64572	1.59097	1.20838	0.13921	0.762666	1.75903
857		0	0.26992	0.374992	0.374992	0.366512	0.26144	0.26144	0.132754	0.132754	0.132754	0.313499	1.25983	1.59878	1.45492	0.703394	0.447268	0.501605	0.306797	0.223975	0	0	0	0	0.238106	0.941345	0.941345	0.703238	0	0	0.0467172	0.502342	0.673926	0.956576	1.30982	1.30172	1.52436	1.04066	0.917627	1.1575	0.832331	0.847429	0.0555529	0.0555529	0.034335	0.174636	0.178093	0.322795	0.281427
858		1.72481	1.95903	2.67915	2.20853	1.39938	1.28953	1.11122	1.11122	0.364136	0	0	0.146786	0.146786	0.146786	0	0.0850163	0.151168	0.151168	0.321003	0.254851	0.525604	0.435483	0.632365	0.619125	0.604266	1.27899	1.47417	1.95364	1.73345	2.21493	2.42591	1.92277	1.20513	0.364805	0.385534	1.16977	1.88039	1.71138	0.710626	0.122065	0.122065	0.2205	0.24421	0.37319	0.274755	0.12898	0.172263	0.29596
859		1.68879	1.87277	2.36948	2.91125	2.81601	2.81375	1.32481	1.21178	0.717323	0.779119	0.240482	0.318634	0.314698	0.314698	0.236546	0.228503	0.269358	0.131296	0.187987	0.449527	0.474705	0.406879	0.104483	0.0417171	0	0.031296	0.031296	0.22675	0.66732	1.1525	1.03057	0.855704	0.76571	2.59479	3.77613	3.4173	1.68533	0.206995	0.170633	0.253364	0.460956	0.523581	0.270217	0.196562	0.284817	0.284817	0.150881	0.0451142
860		2.64116	2.78269	3.33082	3.45352	5.03142	5.4682	5.60512	3.00531	1.65714	1.19467	1.4805	1.31437	1.17009	1.02749	1.17973	0.69547	0.552231	0.194032	0.359239	0.419709	0.766681	0.771951	1.25144	1.18172	1.70074	1.58493	1.62808	1.20784	1.53092	2.64037	2.71686	2.40955	1.75904	1.73874	2.29306	2.7221	3.04613	2.2716	1.60909	1.36188	1.27449	0.645228	0.242962	0.400576	0.578416	0.935206	0.735547	0.62279
861		2.67332	2.14491	3.01224	4.92582	5.48577	5.75101	5.43511	7.72425	7.20883	6.04838	3.59196	3.63267	2.3816	2.6026	1.45738	1.88326	1.16367	1.17059	1.11692	1.22498	1.5483	1.89583	1.9591	2.19177	1.612	2.19978	1.98918	2.84446	2.46355	2.5899	2.70067	2.5929	2.45302	2.41504	4.20614	5.12204	6.37944	5.43195	4.04765	1.72221	1.1411	1.20667	1.839	1.53744	1.62637	1.58084	1.64608	1.29757
862		2.63635	3.17544	4.69738	4.95269	5.79717	6.54455	5.95237	6.82958	5.8359	5.6136	4.36151	4.29021	3.93315	3.00383	2.70039	3.24857	3.89737	2.28455	2.53318	1.6224	1.41383	0.908179	1.90612	1.86013	2.93826	2.14855	2.95359	2.72529	2.82662	2.20138	3.13589	2.85834	4.14725	3.79613	3.95646	3.20565	1.96597	2.60111	2.83316	2.94602	2.42571	2.22281	1.72251	1.43403	1.71357	1.95096	1.88639	0.756123
863		0	0.27992	0.746288	2.67791	4.67996	8.66796	9.91612	7.63415	3.17978	0	0	0	0	0	0.349606	0.349606	0.349606	0	0	0	0	0.118111	0.118111	0.118111	0	0	0.294064	0.294064	0.294064	0	0.115378	0.115378	0.895785	3.12088	3.7798	4.16496	2.3646	3.93427	2.96238	2.42227	0.300417	0.10674	0.10674	0.13807	0.13807	0.13807	0	0.310704
864		0	0	0	0	0	0.920093	0.920093	0.920093	0	0	0	0	0	0	0	0	0	0	0	0	0.343725	1.09143	1.09143	0.747701	0	0	0	0	0	0	0	0.209716	0.483295	0.588236	1.30489	1.74324	3.21657	2.29019	1.57827	0	0	0	0	0	0	0	0	0
865		0.076016	0.0506773	0.0506773	0.658036	1.84922	2.79157	2.69527	2.91094	3.54521	3.15644	2.35237	1.70039	1.68204	1.07925	0.420385	0.265768	0.265768	0.118971	0.757499	0.905267	1.01517	0.514826	0.501448	1.09396	1.12076	1.09966	0.437199	0.621303	0.796489	0.637556	0.675663	0.735984	0.735984	0.495471	1.0815	1.77571	2.73427	1.87086	1.50061	1.56638	1.64273	1.73331	1.01235	1.34166	0.927123	0.588437	0.111375	0.599685
866		0.425981	0.312272	0.0374616	0.0282849	0.0522002	0.155414	0.228707	0.236327	0.196529	0.123236	0.0634153	0	0	0	0	0	0	0	0	0	0	0	0	0	0	0	0.0584563	0.0584563	0.0584563	0	0.0994767	0.0994767	0.0994767	0.306471	1.6273	3.16302	3.21871	2.42566	1.95247	1.59031	1.06253	0.0418563	0.0418563	0.122557	0.0807012	0.102602	0.0630705	0.138465
867		0.40228	0.268187	0.39522	0.173477	0.222592	0.194209	0.147765	0.336763	0.238112	0.366689	0.254904	0.608729	0.55305	0.529005	0.324635	0.685121	0.582839	0.433384	0	0	0	0	0	0.142505	0.452583	0.452583	0.310078	0.107852	0.562816	0.562816	0.597923	0.362158	0.484542	1.19125	1.12271	1.06635	0.539042	0.957455	0.941658	1.45748	1.20204	1.01238	0.614816	0.834749	0.913779	1.35931	0.825736	1.06827
868		0.0483088	0.0322059	0.0322059	0	0	0	0	0	0	0	0	0	0	0.102477	0.102477	0.10644	0.00396353	0.00396353	0	0	0	0	0.0312423	0.0312423	0.238969	0.251997	0.292847	0.0851203	0.231806	0.190955	0.190955	0.11596	0.11596	0.196342	0.0803824	0.0803824	0.139929	0.177794	0.232023	0.0920935	0.0542289	0.158611	0.158611	0.158611	0.13212	0.13212	0.13212	0
869		0.684986	0.724354	1.27289	0.840889	0.763107	0.406171	0.518755	0.352013	0.135756	0.0231726	0	0.227619	0.227619	0.227619	0.0284715	0.255474	0.577553	0.67588	1.08061	0.758536	0.684595	0.145023	0.145023	0.0921654	0.0792961	0.243503	1.7181	1.6388	1.47459	0.0983385	0.122909	0.161783	0.104191	0.157378	0.691636	0.723213	0.666207	0.432754	1.13072	1.10996	1.20212	0.581452	0.581452	0.262565	0.112943	0.828245	0.983929	1.73946
870		5.33924	3.69808	3.00832	0.875352	1.8687	3.74224	5.02307	5.9408	6.08197	7.68315	6.85894	6.99206	5.07785	5.71672	4.69405	5.10176	3.61047	4.81619	4.23835	4.24012	1.51721	1.2331	1.83973	1.53355	0.981456	0	0.18717	0.18717	0.18717	1.11696	1.11696	1.40546	0.2885	0.2885	0.168572	1.92264	4.30333	6.8783	5.59316	3.53366	1.9387	4.54994	5.23382	5.03098	3.07357	3.23427	3.65037	3.23012
871		2.42423	1.96582	2.66583	2.1925	3.63817	2.95053	2.57444	1.41582	0.879096	1.37522	1.5928	1.59233	2.12914	1.8061	3.57411	2.72712	2.53378	1.50456	1.65313	4.48434	3.93421	4.14795	1.33	1.53264	1.26118	0.90999	1.38915	1.10704	1.10704	0.667276	0.717482	1.00608	0.501764	1.61271	1.56653	2.05645	2.17193	3.09834	3.35502	3.4608	2.29197	1.49468	0.428569	1.81455	1.95109	2.22148	2.13382	2.59128
872		1.26761	2.95046	2.88371	3.46693	2.35819	2.43313	1.76515	1.38836	1.60786	1.48015	2.62537	4.22047	3.93923	2.40787	0.518337	0.326247	0.0925308	0.503007	0.744078	1.08532	1.34447	1.94679	2.12517	1.53252	0.596601	0.987082	0.910103	0.910103	0	0.063781	0.371382	0.681592	0.828049	1.27195	3.38203	4.04579	4.254	3.1279	2.2539	1.55008	1.73663	2.54793	3.00838	2.02237	1.3897	1.81254	2.44965	2.27102
873		1.18841	0.792276	0.561816	0.149383	0.786054	0.791772	1.01843	0.381762	0.783592	0.556931	0.556931	0.0917863	1.08783	1.13333	1.16097	0.218857	0.316939	0.490839	0.4369	0.29332	0	0	0.28785	0.44984	0.44984	0.537132	0.454202	0.512031	0.72066	0.456691	0.516626	0.333042	0.21562	0.366728	0.405426	0.774375	0.598386	1.17486	0.944171	1.07368	0.360649	0.344881	0.370958	0.621979	0.532219	0.283754	0.201565	0.168831
874		0	0	0	0.0366711	0.0521203	0.17761	2.00107	2.05916	1.93367	0.0735401	0.0172957	0.111461	0.168501	0.200189	0.106023	0.100536	0.124923	0.180623	0.19781	0.124439	0.182614	0.113875	0.113875	0.0985455	0.104172	0.34217	0.243624	0.307218	0.0692196	0.682752	0.693479	0.763419	0.370686	0.29074	0.380337	0.321084	0.332845	0.21514	0.389867	0.424457	0.718477	2.06156	2.29647	1.99233	0.325248	0.142296	0.280348	0.288991
875		0.549047	1.39268	2.37711	4.09036	6.17831	6.1653	4.37839	2.68271	1.82502	1.64742	0.716798	1.12696	1.01219	0.769917	0.289967	0.54735	0.420096	0.620204	0.750638	0.676746	0.432688	0.0448699	0.112921	0.112921	0.140141	0.0818385	0.201273	0.955233	1.39428	1.97039	1.18921	0.876832	0.425343	1.94074	2.50543	2.41355	1.44074	1.20202	1.97868	1.96423	2.36716	1.45132	0.923183	0.036209	0.192769	0.441131	0.486099	0.354127
876		0	0.683154	1.24698	1.42123	0.738073	0.174249	0.315386	0.315386	1.34472	0.990884	0.714281	0.857315	0.724861	1.99254	2.35255	3.06136	2.63648	2.13343	1.03685	0.0284877	0.0284877	0.0284877	0	0	0.0155583	0.0939478	0.0939478	0.0783895	0	0.864313	0.961285	1.31358	1.07243	1.91188	3.03473	4.526	3.84499	2.45119	0.522053	0.716485	4.56739	4.66833	4.2185	2.78291	2.49667	2.49667	0	0
877		0	0.185893	0.185893	0.44081	0.843624	0.943679	0.688762	0.100055	0.800486	2.03944	1.94239	2.23597	1.47842	2.25929	1.88387	1.48786	0.353791	0.22942	0.195902	0.171996	0.205787	0.200011	0.243343	0.278987	0.210307	0.231082	0.161647	0.375965	0.214318	0.284185	0.253042	0.271761	0.427433	0.538641	0.713081	0.782346	1.55933	1.36617	1.61577	1.11102	1.20949	0.678881	0.124831	0.217151	0.327903	0.315347	0.216571	0.0920153
878		0.439567	1.25924	4.49903	4.66509	3.84451	1.34819	3.32003	3.17442	2.41814	0.108226	0.108226	0	0.762831	1.8285	1.8285	1.16611	0.100437	0.100437	0	0	0	0	1.43384	1.82164	1.82164	1.96999	1.60162	1.996	1.06176	1.51372	1.94565	1.96081	2.17216	1.46464	0.801521	0.404269	1.71765	2.6982	3.14396	1.71179	0.91045	0.179211	0.179211	0	0	0	0.103477	0.103477
879		0.18254	0.880792	0.908528	0.898827	0.228771	0.201035	0.089043	0	0	0.0270109	0.0625722	0.295717	0.495551	0.679094	0.790543	0.8402	0.716168	0.842284	1.12445	1.3176	0.949397	0.946038	0.735886	0.727778	0.267633	0.189569	0.0951667	0	0	0	0	0.228341	0.26004	0.471207	0.765912	1.30307	1.09191	0.568862	0	0.0757094	0.56986	0.90587	1.21953	1.65146	2.51149	2.81071	1.88464	1.01291
880		5.49618	4.94005	2.83789	1.81625	0.540315	2.59664	2.30836	2.30836	1.1792	3.28264	4.11095	3.18379	2.10061	3.73167	3.73167	2.45937	0	0	0	0	0	0	1.50521	2.88722	2.98481	1.4796	0.0975908	0	0.825506	3.35502	3.35502	2.52951	0.481949	7.3205	14.2681	16.0024	9.16382	2.35317	0.13692	0.13692	0	0	0	1.97724	3.0406	3.0406	1.06336	0.219509
881		2.0906	2.21916	1.22704	2.03756	1.47587	2.27795	2.114	2.51156	1.83288	1.86103	1.71379	1.73861	1.3063	1.28468	1.75918	1.61694	1.34865	1.04207	0.799645	1.31897	0.986678	1.40831	0.864021	1.09061	1.2629	1.69244	1.55804	0.852055	0.384243	0.726548	1.60082	2.50868	2.10895	1.74	1.61068	2.52511	4.18116	3.49637	2.55418	1.91558	1.95216	3.1688	2.08054	2.12483	1.28523	0.850731	0.727576	0.631818
882		2.71521	1.81014	2.81375	4.45679	6.32355	6.91846	3.71151	2.38042	0.639357	0.559434	0.0532329	0.0532329	0.0532329	0	0	0	0	0	0.0782612	0.550646	0.550646	0.472384	0	0	0	0.0325252	0.0325252	0.0689736	0.0817753	0.524655	1.72949	1.68417	2.39526	3.89805	8.96776	9.8065	7.06243	2.38374	0.611174	0.611174	0.486942	0.377089	0.900987	0.634202	0.523897	0	0	0
883		1.67421	1.49555	2.87465	2.18964	5.31269	4.26683	4.56007	1.61112	1.32623	3.01115	2.27767	2.27767	0	0	0.304782	0.304782	0.743305	0.438523	0.557215	1.67877	1.67877	1.56008	0	0	0	0	0	1.72927	1.80779	2.81308	2.4474	2.67119	2.21106	1.3613	1.8232	2.70623	4.09276	3.92452	3.56554	1.66517	1.0692	0	0.0955493	0.0955493	0.602928	0.553767	2.4344	3.46083
884		1.37928	2.18814	2.91828	4.19518	3.69586	3.35577	1.32296	0.553649	0	0	0	0	0	0	0	0	0.271596	0.271596	0.271596	0.0670536	0.159081	0.251312	0.336804	0.244776	0.152546	0	0	0	0	0	1.69154	1.69154	3.72187	5.16677	6.6863	5.66472	2.52829	1.00876	0	0	0	0	0.0715635	0.0715635	0.152544	0.486936	1.23036	1.27019
885		1.29107	2.36107	2.92645	3.78125	4.1264	4.30189	3.28976	1.44426	0.753313	0.478106	0.299859	0.707324	0.476051	0.407465	0	0	0.355104	0.355104	0.826141	0.471037	0.593695	0.430104	0.983488	0.86083	0.553384	0	0	0.329766	0.435256	1.22266	1.60853	1.77533	2.07865	1.88602	2.4412	3.05194	3.80078	3.42522	2.81934	1.96553	2.36722	1.27164	0.934185	0.0805708	0.0805708	0.173022	0.230251	0.724466
886		0.921718	1.35488	1.14209	1.14859	1.62137	1.66575	1.43243	0.64256	0.666162	0.861643	0.46407	0.344754	0.0257448	0.0805421	0.0805421	0.0805421	0	0	0.0834349	0.0834349	0.0834349	0	0	0	0	0	0	0.282141	0.374881	0.390567	0.423747	0.660311	0.859597	0.909439	0.624329	0.845509	1.08995	1.17093	0.734778	0.337717	0.234874	0.234874	0.0882389	0.065912	0.182937	0.15443	1.15725	1.43741
887		0.910473	0.655086	0.727779	0.787039	1.39404	2.1641	2.73403	2.19786	1.1518	0.392663	0.273721	0.242729	0.632831	0.632831	0.554374	0.255233	0.387808	0.318626	0.35019	0.393349	0.527172	0.514138	0.562655	0.428832	0.22425	0.111078	0.449574	0.726122	1.32928	1.83561	1.90105	1.46601	0.663605	1.17663	1.40017	2.30319	1.47714	1.07912	0.371543	1.10577	1.00106	0.763187	0.355562	0.355562	0.656412	0.30085	0.725824	1.34533
888		2.23292	2.49655	2.98596	1.90753	1.6743	1.5277	1.81155	1.58802	1.52177	1.72878	1.57765	1.57545	1.37216	1.64408	1.38055	1.09298	0.421015	0.346444	0.346444	0.782019	1.14182	1.89259	1.75098	1.04473	0.293964	0.739543	0.739543	1.70222	1.33733	1.42291	0.830757	1.2779	1.59571	1.22518	0.673419	0.630032	1.32936	1.27978	0.991644	0.411484	0.692411	0.660328	0.970027	0.87469	1.14615	1.06376	0.841304	0.951362
889		0	0	0	0	0	1.24385	2.23596	2.23596	0.992109	0	0.36149	0.36149	0.500954	0.308935	0.360108	0.476983	0.307511	0.256339	0	1.04291	2.46833	2.46833	1.42542	0	0	0	0	0	0	0	0	0.547848	0.733082	0.733082	0.455998	0.647204	2.57713	2.8378	2.89947	1.94234	1.8913	1.73918	0.766377	0.285987	0	0	0.464564	2.50678
890		0.201839	0.863292	0.916345	0.916345	0.187612	0	0	0	0	0	0	0.0952617	0.0952617	0.0952617	0.0227237	0.0227237	0.0227237	0	0	0.0661933	0.0661933	0.0661933	0.260243	0.442021	0.522658	0.262415	0.257253	0.684976	1.08946	1.20243	1.04424	0.845238	1.23703	1.16377	1.07979	0.701761	0.424848	0.477137	0.173786	0.329424	0.767995	1.15552	1.38792	1.24406	1.71516	1.4677	1.04051	0.32487
891		1.50834	1.4361	1.56443	1.15703	1.19222	0.898136	1.34589	2.2572	4.16116	4.65711	3.89989	1.75752	1.26538	1.55692	2.36808	2.13224	1.5376	0.818756	0.465089	0.203786	0.77049	1.47853	2.02103	1.30596	0.840073	0.693755	1.64676	1.61499	1.38572	0.713053	0.630228	0.679197	0.674378	0.693348	0.744293	0.972153	0.927676	1.23465	1.52552	2.67609	3.16416	4.33418	4.57253	3.88274	1.91848	1.44444	1.89795	2.16224
892		0.918441	1.57005	2.35482	2.95484	2.22571	3.69924	3.43534	6.28833	5.14529	6.39631	3.31469	2.10295	0	0.125357	0.30203	0.390485	0.450929	0.938575	1.0607	1.01653	0.539699	0.32912	0.513219	0.64465	0.64465	0.318918	0	0.154479	0.332304	0.939043	0.784564	0.740376	0.251596	0.435554	0.595156	1.47099	2.05338	2.8598	3.28786	3.18454	2.74069	1.67616	1.87941	1.22359	0.866273	0.185664	0.511037	0.660634
893		0.291746	0.347589	0.431579	1.20855	1.65475	2.83108	2.49425	2.38124	2.82208	2.47741	2.1086	0.541249	0.408075	0.399631	0.713673	0.949321	1.21608	1.05655	0.664108	0.335116	0.164743	0.407307	0.428581	0.63063	0.388067	0.651116	0.545788	1.20117	1.64103	2.18556	1.94661	2.18307	1.80358	1.63501	1.44259	2.25435	2.22768	1.63169	0.86463	0.867465	0.648423	0.327339	0.448626	0.448626	0.508869	0.266652	0.739512	0.959365
894		0.140789	0.293845	0.392038	0.893963	1.39979	2.52682	2.41378	2.36727	1.2223	0.91691	0.501984	0.402738	0.559882	0.315507	0.343634	0.0711755	0.15186	0.0806843	0.0806843	0	0.079423	0.079423	0.079423	0.131695	0.131695	0.167432	0.0669754	0.102004	0.12919	0.20964	0.225832	0.255037	0.198184	0.192154	0.315235	2.23563	3.0685	3.44794	2.07621	1.69928	1.59141	1.03455	0.906545	0.569618	0.781375	0.408243	0.258395	0
895		0	0	0	0	0	0	0.121391	0.121391	0.121391	0	0	0	0	0	0	0	0	0	0	0	0	0	0.32033	0.32033	0.32033	0	0	0	0	0	0	1.13628	1.13628	1.13628	0	0.262973	0.36749	1.9961	1.73313	1.62861	0	0	0	0	0	0	0	0
896		0.364499	0.555053	0.796237	1.04169	0.80809	0.666032	0.707825	0.650652	0.647369	0.541592	0.676437	0.502605	0.390634	0.412963	0.327306	0.287647	0.172805	0.155383	0.133731	0.103216	0.128755	0.0821907	0.0595329	0.0104438	0.0865577	0.172414	0.251432	0.175318	0.117369	0.102326	0.33306	0.410716	1.00188	1.05679	1.40538	1.32432	1.54351	1.07891	0.887636	0.631546	0.716694	0.429704	0.180963	0.0958147	0	0.250808	0.27328	0.452636
897		2.42971	1.97383	2.08894	2.7801	2.73507	1.92067	1.2141	0.905097	0.531541	0	0.832111	0.938463	1.67414	1.19227	1.08591	1.77631	1.97126	1.97126	0.704594	1.59406	2.74194	2.94223	1.60034	1.25452	1.22337	1.60745	1.09181	1.52984	1.05299	1.39425	0.627668	1.32662	1.9189	2.2799	2.27698	1.5512	2.2451	3.5722	4.03745	3.54983	1.5267	0.567284	0	0.372349	0.372349	0.372349	0.0330469	1.61618
898		0	0	0.246695	0.81184	0.87598	1.35546	1.61477	1.88852	2.26074	1.8941	2.85857	1.78646	2.53084	1.26634	1.6407	1.1486	1.55635	3.05996	2.91245	2.56504	0.660798	0.0982123	0	0.162731	0.162731	0.506067	0.343335	0.421518	0.0781822	0.176456	0.392221	0.949924	0.85165	0.701799	0.400667	0.897385	1.40036	1.8019	1.51493	1.58035	1.11167	1.7216	2.30579	2.89542	2.38969	1.84892	1.72136	1.40742
899		2.68423	2.06877	0.949436	0.794033	1.02067	0.657716	0.898694	0.659094	0.765635	0.701842	1.11374	1.9449	2.50483	1.82662	0.829051	0.869192	0.869192	0.950467	1.06304	2.14191	2.84226	2.34017	1.38287	1.26021	1.0188	1.01807	1.5097	1.95292	1.64846	1.02685	1.05522	1.13057	1.05701	0.492258	1.11717	1.26337	2.49683	3.33844	3.00603	4.3975	3.44362	4.18754	2.53799	2.71814	1.96543	1.78631	2.26033	2.62483
900		0.806621	0.537747	0.537747	0.358469	0.615395	1.97184	4.82126	7.70417	9.56698	6.57066	3.43082	0.21156	0	0	0	0	0	0	0	0	0	0.0485662	0.0485662	0.0485662	0	0.104751	0.104751	0.104751	0	0	0	0.10981	0.10981	0.62289	1.03441	1.64985	1.62127	2.24689	1.7819	1.48875	0.678642	1.21319	1.18609	0.849253	0.164255	0	0	0
901		4.59745	6.78029	7.04016	9.48402	7.99462	7.6479	8.18152	7.28857	7.67878	5.15437	5.27349	4.53064	4.26735	3.92242	4.22277	3.90657	5.13956	3.95869	4.35064	3.50153	3.46701	2.44782	1.75859	1.91751	2.07739	2.18755	1.71208	1.61885	1.3513	1.74619	2.43272	2.57368	3.27287	5.01255	4.75015	5.19953	3.49042	3.78576	3.47376	2.79366	2.84633	1.23563	1.72846	1.26394	1.25813	0.767912	2.07935	3.25463
902		1.20804	1.30786	1.83189	1.59764	2.5007	2.39247	2.23193	1.3853	2.00171	1.59442	1.33128	0.439817	0.680375	1.36221	1.49902	1.45814	0.742203	0.373385	0.17371	0.626971	1.26174	1.26174	0.9045	0.387742	0.387742	0.405396	0.181734	0.537351	0.856955	0.788899	1.84031	1.67622	2.2363	0.829274	1.05863	0.665777	2.34	2.82645	2.65922	0.984993	1.59171	1.74072	1.74072	0.73616	0.738486	0.738486	0.42341	0.272075
903		1.08885	0.994588	1.40253	1.09108	1.54602	2.63571	2.97322	2.7263	1.5744	1.60182	2.57346	2.51603	1.81283	0.447523	0.343142	1.22778	1.37924	1.92793	1.04329	1.73023	1.74223	2.34622	2.02331	1.16099	0.844484	0.846085	0.846085	0.853128	0.617281	1.45277	1.24788	1.04198	0.478411	1.98218	2.3368	2.37492	2.22077	2.79698	3.52854	2.21482	1.82619	0.784584	0.759357	0.412972	0.412972	0.496481	0.271818	0.335073
904		2.02521	2.08894	1.50277	1.07569	0.336887	0.780623	1.08427	1.08427	0.640537	0	0.412429	0.60853	1.06039	1.88651	1.81253	2.18277	1.24391	1.67472	0.895173	1.49419	0.941272	0.979739	0.200695	0.200695	0.119667	0.257904	0.540976	0.714673	1.05797	0.936615	1.52051	1.38554	1.83321	1.39185	2.16724	2.05831	1.87677	0.774027	1.01808	2.13571	4.25788	6.43581	5.9431	3.68205	0.759612	0	0	0
905		0.187029	0.146436	0.189793	0.0651063	0.0433568	0.0486	0.16063	0.227941	0.31146	0.173143	0.105832	0.132653	0.192605	0.192605	0.270497	0.104713	0.21528	0.110567	0.110567	0.149882	0.149882	0.214626	0.0647434	0.0647434	0	0	0	0.10744	0.196514	0.365268	0.257828	0.21276	0.0440064	0.0440064	0.158718	0.28791	0.354775	0.196057	0.19269	0.125826	0.781713	0.810008	0.894869	1.91321	1.75909	1.67423	0	0.0429322
906		1.7441	1.42531	1.56908	1.69253	1.57855	1.38466	0.913389	0.867024	0.594722	0.638638	0.651608	0.629142	0.631659	0.961369	1.10014	0.779461	0.514823	0.648444	0.648444	0.543384	0.66097	0.66097	0.746245	0.450801	0.47813	0.270083	0.151831	0.491103	0.591272	0.66505	0.640116	1.06227	1.4297	2.20323	2.58247	2.42852	1.53649	0.789271	0.980797	1.70824	3.53085	3.74998	3.26446	3.51005	3.36303	2.89795	0.929928	0.899321
907		1.27656	1.08248	1.23886	0.764519	0.533075	0.314816	1.05859	1.48578	2.07147	2.14819	1.99879	1.26463	0.824711	1.24164	2.28147	2.40752	1.80638	1.56744	1.57137	1.67002	1.3183	0.918717	1.19269	0.78978	0.91707	0.450868	0.866852	1.08024	1.5435	1.00939	0.600627	0.743402	1.2618	2.04018	2.26668	2.08778	1.67967	1.85245	2.11189	3.40319	3.06487	2.92977	1.92177	1.25478	1.29584	1.48199	2.04437	2.72231
908		4.30049	4.68221	4.84812	4.58979	4.57985	4.2086	3.92759	2.76999	1.94442	2.08989	1.88098	2.91978	2.38417	3.03749	2.58724	2.74316	2.35585	1.3895	1.24465	1.11981	1.35109	1.34963	1.89786	1.8924	2.36483	1.53336	1.55458	2.26555	2.51569	4.82446	4.57218	6.72489	5.60291	6.60622	5.44549	5.85465	3.81867	3.42578	2.77715	2.61018	1.52618	1.22441	1.35606	2.63794	2.38678	2.7123	2.37508	2.27639
909		1.6833	1.23769	0.885628	0.832455	1.73982	2.19132	3.13746	3.8284	3.34321	4.12118	2.40738	2.40738	0.0381446	0.341094	0.379039	0.370463	0.0985599	0.81505	0.820717	1.25994	0.77154	0.736304	0.325413	0.159023	0.159023	0.148877	0.367696	0.505701	0.518649	0.252934	0.425133	0.79821	1.04905	1.89407	4.3456	7.60087	7.58462	4.69783	1.30861	0.169632	0.169632	0.254506	1.85472	1.85472	1.60022	0	0	0
910		2.68597	4.20892	4.57371	3.46137	2.19467	1.82988	1.75936	0.792327	1.71801	1.11021	0.925685	0.13249	0.13703	0.551364	0.418874	0.414335	0	0	0	0	0.0283376	0.0283376	0.0770335	0.0486959	0.0486959	0	0	0	0	0	1.26502	2.56547	3.09991	4.18414	5.07268	5.75667	4.32205	2.76314	1.87769	0.963067	0.332994	0	0	0	0.303747	0.303747	0.303747	0.0650483
911		1.16379	1.34934	2.63151	2.89384	2.84977	2.19903	3.19163	3.73491	4.33023	2.40148	1.15445	0.837809	0.837809	0.837809	0	0	1.19983	2.42473	2.53831	1.72451	0.499611	0.386037	0	0	0	0.309463	0.571939	0.571939	0.262475	0	2.59846	3.4937	4.27507	3.60882	3.92897	3.84868	3.46465	2.94437	3.39638	2.98196	3.22751	4.10146	3.27782	2.33717	0.310115	0	0	0.982692
912		1.03002	1.16366	1.73244	1.33469	1.14175	0.374268	0.562748	0.278711	0.408967	0.130256	0.190319	0.19353	0.19353	0.133467	0	0	0	0	0.154663	0.232126	0.376694	0.222031	0.342185	0.496674	0.582991	0.447549	0.271548	0.247702	0.314567	0.336291	0.623476	0.494437	1.55004	3.10916	5.36242	4.60327	3.22315	1.64099	1.54837	1.08555	0.639251	0.41776	0.865613	0.640807	0.513687	0.420572	0.918504	1.23427
913		0.620365	0.690792	0.669361	1.26951	2.8934	4.38307	4.75582	3.13672	1.57408	0.517647	0.235635	0.115708	0	0.0661447	0.0661447	0.183023	0.163932	0.188606	0.0717284	0.060608	0.108267	0.143761	0.107827	0.0354945	0.212899	0.367869	0.416046	0.203146	0.125153	0.182744	0.327139	0.331921	0.408296	0.733532	1.47059	3.17318	3.86269	4.89925	3.53084	2.52603	0.670665	0.154338	0	0	0	0	0.102495	0.102495
914		1.46645	1.58458	1.14359	2.13295	2.23847	2.79099	1.89138	1.93278	1.56484	1.20592	0.657009	0.760826	0.89601	0.691062	0.297815	0	0	0	0	0	0	0	0	0	0	0.0602668	0.170231	0.170231	0.109964	0	0.274409	0.418346	0.707587	0.838697	1.20723	2.51463	2.23914	1.85743	0.658195	0.528165	0.989739	1.07282	1.09249	0.555734	0.075239	0.495121	0.43955	0.43955
915		0.843426	0.711161	0.686251	0.782466	1.5789	3.75639	4.78559	3.91557	2.08463	1.54648	3.16149	2.82416	2.10026	0.548691	1.29307	1.15149	1.30145	1.12299	1.28066	1.1537	0.668212	0.357981	0.196255	0.162417	0.325356	0.448951	0.594907	0.577454	0.471467	0.197156	0.514015	0.736984	0.968062	1.18865	1.62066	2.22877	2.9524	2.81567	3.22235	2.50897	2.37527	1.17972	1.34452	1.71835	1.80919	1.48374	1.71719	1.73225
916		1.27666	1.43877	2.09882	2.69056	3.66343	5.06379	5.94048	5.97876	5.35017	4.20486	4.00772	3.53613	4.32062	3.65985	3.45591	3.48255	3.02246	2.56976	1.48375	2.02015	1.77563	1.70769	1.18569	1.61348	1.79785	1.65715	1.38699	1.29581	1.00523	0.983574	0.590149	0.89276	1.49247	2.17875	2.42816	3.04884	3.17765	4.97573	6.01146	6.36014	6.01585	4.14756	3.62261	2.87637	2.57424	2.35951	1.68117	1.83888
917		0.223786	0.240302	0.20144	0.315083	0.437517	0.763959	1.11207	0.98534	0.789243	0.427756	0.527937	0.287264	0.186992	0.0689953	0.536685	0.6543	0.680455	0.445342	0.485067	0.389916	0.157341	0.295016	0.536044	0.536044	0.295915	0.0548877	0.0548877	0.157433	0.510083	1.05507	1.39458	1.14461	0.862489	0.821012	1.36938	1.87802	1.70972	1.42472	1.15947	3.03699	2.65201	2.16469	0.11349	0.239698	0.789226	1.12466	1.3679	1.63197
918		0.282355	0.260755	0.459209	0.33486	0.377625	0.157997	0.205574	0.320992	0.391627	0.397805	0.22324	0.177666	0.243057	0.247978	0.222918	0.0610592	0	0.218917	0.218917	0.293145	0.0742286	0.0742286	0	0	0	0.0639244	0.22673	0.256068	0.288665	0.12586	0.0965212	0.129034	0.129034	0.129034	0	0.0548777	0.483525	0.7154	0.660522	0.231875	0	0	0.109982	0.416595	0.459378	0.605749	0.751022	0.82473
919		0	0	0.0532203	1.33584	1.77605	1.85394	1.13501	3.82688	5.87703	5.31333	2.26822	0.0869603	0.170581	0.0836205	0.0836205	0	0	0	0.042776	0.0832719	0.384247	0.341471	0.300975	0.12424	0.156254	0.28268	0.272462	0.240448	0.114022	0	0	0	0	0	0.00937755	0.306831	0.805128	1.47045	2.31009	3.02796	3.06199	3.05769	2.10436	1.83625	1.06655	0.803716	0.972846	0.609756
920		0.830466	0.675995	1.07059	1.071	1.01257	0.555914	0.0639215	0	0.609443	0.609443	0.609443	0	0	0.0743487	0.252801	0.252801	0.178452	0.0264034	0.0975552	0.0975552	0.198708	0.127556	0.24598	0.174192	0.26109	0.142666	0.086898	0	0.264578	0.264578	0.366265	0.101687	0.641642	0.539955	0.588399	0.0484443	0.127031	0.125252	0.125252	0.0466646	0	0	0	0.235747	0.235747	0.235747	0	0
921		0.371144	0.272626	0.326672	0.562608	3.23114	4.94266	5.208	4.1804	3.65432	4.75558	3.84646	2.60698	0.757017	0.34093	1.49356	1.49356	1.15263	0	0	0	0.0899622	0.163179	0.45451	0.364548	0.350604	0.0592729	0.0930509	0.106497	0.164312	0.293254	0.308954	0.526455	1.36163	1.27321	1.28635	0.384276	1.57101	2.02652	2.06603	2.23	2.47508	2.93261	1.58191	0.592845	0.396607	0.396607	0.520932	0.124325
922		0.395508	0.44663	1.79317	2.82568	3.47918	2.63751	1.34134	1.46224	0.957366	2.01406	1.53654	2.13761	1.08092	0.601063	0	0.0214607	0.0214607	0.0214607	0	0	0	0.765819	0.765819	0.765819	0	0.0366954	0.0366954	0.0366954	0	0.028555	0.188602	0.188602	0.160047	0.0164609	1.57888	1.61481	1.59835	0.616213	1.13881	1.13881	1.69774	1.13922	1.13922	0	0	0	0	0
923		0.226577	0.189848	1.95504	1.91904	2.89633	1.13114	1.43381	0.563978	1.04787	0.630155	0.483891	0	0.621323	0.621323	0.621323	0	0	0	0	0	0.383305	0.383305	0.383305	0.339494	0.339494	0.339494	0.142988	0.760211	0.760211	0.703177	0.129143	0.129143	1.65865	2.22392	2.35882	1.34556	1.42404	1.28914	1.48573	1.23302	1.28806	0.702067	0.267841	0.626039	0.413247	0.413247	0	0
924		4.37329	4.06724	3.47558	4.13423	3.31178	3.36162	1.8015	1.95423	0.839732	1.83328	1.35129	1.48805	0.311103	0.606151	0.295048	0.584105	0.392469	0.779998	0.533299	1.03833	1.2566	1.55491	1.2062	0.843559	0.597027	2.14721	2.32248	2.92416	2.10344	2.23743	1.64294	0.653748	0.101328	0.21688	0.724861	1.04811	2.07827	2.74758	3.50541	2.69013	3.17057	2.37034	2.42655	0.768831	0.48798	0	0.269243	1.51188
925		2.99468	2.53912	1.10681	1.80208	1.25942	1.1436	0	0.0398628	0.0398628	0.0398628	0.14337	0.14337	0.386208	0.242838	0.513418	0.270581	0.907371	0.63679	0.696068	0.0592783	0.0592783	0	0	0.0377404	0.0377404	0.0377404	0.0439871	0.438796	0.570792	0.526804	0.439337	0.307342	0.893123	0.605078	1.17513	1.32674	1.92289	1.97959	1.61009	1.87074	1.91106	1.6989	1.2779	0.895139	0.917124	0.462032	1.09304	1.86833
926		0	0	0	0.171653	1.52665	3.10848	3.95098	4.41693	2.94616	1.932	0.111059	0	0	0	0	0.442015	0.535825	0.535825	0.0938102	0	0.758452	1.38469	1.83015	1.50205	1.46058	1.0787	0.648348	0.543493	1.41832	1.80522	1.32532	1.49308	2.21795	2.35602	1.7368	1.17302	1.72411	2.99374	4.0804	4.32963	3.80344	3.10317	3.77251	3.00581	2.07143	1.23736	0.773655	0.773655
927		3.5852	4.01388	2.73369	2.9962	1.61364	2.00985	2.30603	2.65703	2.56284	1.94184	1.93423	0.864338	0.8817	0.807433	0.983566	1.69538	1.39349	1.78367	0.774718	1.68736	1.12105	1.12105	0.97101	1.15803	1.7721	0.964456	0.941267	0.614602	1.66465	2.31333	3.21855	3.10175	4.16896	3.22855	2.28418	1.31291	2.26639	5.06775	4.78982	3.82868	1.52752	2.8678	2.62325	2.97609	1.4114	1.5857	1.37587	2.02389
928		0.502358	0.579967	1.47094	1.37059	1.37248	1.49794	1.50984	1.26289	0.273175	0.231548	1.09198	2.21835	2.20599	2.96056	2.34017	2.70488	2.03993	2.1251	1.56792	0.875954	0.997665	2.38965	3.44752	3.3785	3.17287	2.11021	1.67522	0.488867	0.235563	0	0.881205	1.03436	1.37826	0.497057	0.343903	0	0	0	0.945654	2.46647	3.91569	3.98011	4.286	3.30867	3.24503	2.38714	2.16447	2.11461
929		0.7741	1.3249	1.35387	1.36669	0.557855	0.350068	0.499945	0.609971	0.824702	0.471855	0.662434	0.765395	1.98533	2.24205	1.92435	0.842413	0.481226	1.28241	1.32915	1.22866	1.03652	1.92377	2.22192	2.04875	0.950094	0.807985	0.37211	0.251697	0	0.0813985	0.352579	1.45449	1.37309	1.10191	0	0	0	0.12342	0.852394	1.32275	2.8378	2.12657	2.4882	1.16228	1.79445	1.14198	0.859402	0.286102
930		0.600637	0.514953	0.508897	0.941477	0.976365	0.999578	0.674506	1.03798	1.02182	1.2677	1.1592	1.21088	1.33642	1.99956	3.61794	3.16718	2.09964	0.469904	0.367517	0.765186	0.721114	0.958597	0.636173	0.453723	0.459249	0.384004	0.243009	0.23327	0.404451	0.590171	0.554347	0.690166	0.796608	0.846053	1.009	1.05325	1.35832	1.43424	1.17336	0.934601	0.511144	1.14827	0.876976	0.789188	0.432208	0.861248	0.982952	0.923947
931		2.97788	2.07206	1.97438	0.592411	0.505606	0.736712	0.940648	1.40974	1.14727	0.873701	1.4464	3.2162	4.05845	3.45354	1.7914	1.59071	1.32904	1.23056	1.05908	2.04873	2.49296	1.94828	0.783426	0.232384	0.132346	0.28148	0.312926	0.231839	0.309639	0.391119	0.339861	0.984813	1.32127	1.32127	0.58268	0.172224	0.616711	1.05492	2.424	2.24649	2.60248	1.2193	0.952318	0.175136	0.737953	0.891616	1.1207	1.34278
932		3.33515	3.24486	3.45259	3.93235	3.97482	4.01539	4.40394	4.72505	4.12901	5.13883	4.31915	5.50712	3.91427	3.67868	3.38681	2.86016	3.24165	2.96421	2.50561	3.19554	1.97371	1.97591	1.12613	1.60803	1.62959	1.39381	1.34141	2.37645	2.06085	1.72534	0.577329	1.53144	1.65012	1.93242	1.40111	1.9413	2.99372	3.28584	4.40562	3.48192	3.96233	2.55592	3.52997	3.77488	5.93467	6.39006	6.14267	4.71774
933		1.0972	2.66006	3.54217	3.59499	5.05004	4.16793	3.38364	0	0.0564551	0.776955	0.776955	0.804624	0.121729	0.121729	0.366358	0.445077	0.709745	0.927381	1.01801	0.753345	0.206958	0	0.821264	0.821264	1.14581	0.590196	0.85926	0.76933	1.57763	1.77194	1.53733	0.463376	0.0714803	0.0714803	0.0714803	0.14556	1.20753	4.50334	4.35778	3.67995	1.47564	1.62072	1.70905	1.83224	1.68717	1.39168	1.16543	1.92855
934		0.755401	0.605306	0.963279	2.04442	3.09653	2.59467	1.93636	0.782543	0.875318	0.344607	0.391564	0.288274	0.96501	0.918053	0.764677	0.328669	0.328669	0.423361	0.66117	0.66117	0.810408	0.843343	2.14517	3.00793	2.59574	1.76903	0.662337	0.718753	0.243634	0.243634	0.869478	1.03998	1.21456	1.16704	0.996541	0.821961	0	0.921157	1.99943	1.99943	1.1999	1.04526	1.48738	1.56191	1.2031	1.52829	1.56274	1.33543
935		1.07847	1.58288	2.29064	1.98086	1.64546	0.915901	0.840877	0.31238	0.330551	0.727798	0.998442	1.37638	1.52642	1.32042	0.611933	0.198949	0.970278	1.82597	1.82902	1.33942	1.03385	2.18446	2.22613	1.88539	1.05626	1.20819	1.29289	0.971275	0.431305	0.554563	0.978033	0.978033	0.560686	0	0.976692	1.13012	1.86991	1.07333	1.6908	0.951011	1.77769	1.0068	1.0068	0	0.0788564	0.56452	1.33493	1.25607
936		0.241773	0.183302	0.503484	1.04649	1.45261	1.13234	1.10364	0.675407	0.687582	0.13753	0.448248	0.472652	0.700128	0.659409	1.10876	0.881286	1.0924	0.829812	1.05553	0.574417	0.921245	1.61243	2.47984	2.44884	1.67485	0.894729	0.870591	0.727683	0.635366	0.424122	0.424122	0.780519	0.957329	1.67069	1.37113	1.98727	2.76706	3.63642	2.93439	2.06228	1.71153	1.75512	1.92512	2.15172	1.80097	1.62442	0.799909	2.51945
937		0.236302	0.40655	0.389916	0.490395	0.44885	0.44885	0.515587	0.308117	0.663501	0.45855	0.604897	0.318075	0.21491	0.0685632	0.162881	0.329049	0.389709	0.291581	0.125413	1.14593	1.36233	1.36233	0.322243	0.041094	0.041094	0	0.213611	0.282618	0.282618	0.146795	0.0777887	0.48757	0.804497	0.930666	2.83502	2.63656	2.57179	0.296732	0.300725	0.805192	1.39816	2.42201	1.85615	1.2839	0.0597964	0.0597964	0	0.0556737
938		0.338623	0.595701	0.683467	0.919617	0.549665	0.375878	0.625261	0.625261	0.846362	0.571197	0.600751	0.67579	0.571193	0.355162	0.465535	0.304692	0.431226	0.343087	0.343087	1.05538	1.75433	2.38184	1.52517	0.708206	0.308063	0.38692	0.638678	0.537976	0.421921	0.373932	0.332535	0.638702	1.04007	1.01987	1.48323	1.75472	1.97597	1.62333	0.748785	0.462458	2.24386	2.75806	3.11124	1.92132	1.67554	1.88423	0.967533	0.941274
939		1.93681	1.77949	1.57157	1.66434	1.31562	0.776851	0.538966	0.571755	1.5107	1.45167	1.31136	1.10119	1.28771	1.10318	1.10742	1.58356	1.58356	1.24851	0.273481	0.85581	0.899181	0.708647	0.141138	0.678884	0.678884	0.664064	0.242653	0.486433	0.814191	0.622359	1.01141	0.846452	1.42073	1.02033	1.76016	1.58287	1.71347	1.1714	1.66782	2.56977	4.12858	3.54684	2.49214	0.79711	0.434636	0.287582	0.0632427	0.287802
940		1.02692	0.909484	0.843716	0.927474	0.894511	0.729203	0.794703	1.1739	1.42318	0.763252	0.192155	0.188973	0.647313	0.688417	1.02973	0.919181	1.09386	0.750222	0.774072	1.03722	1.19303	0.854696	0.551485	0.209027	0.543175	0.367453	0.748907	0.487161	0.915926	0.968315	1.4295	1.23932	0.805474	0.679243	0.772849	0.834256	0.637001	0.644373	0.690607	0.664065	0.671162	0.800211	1.15919	1.30014	1.19198	0.774873	0.462912	0.757364
941		3.03088	2.43965	1.01354	0.635885	1.14225	2.35053	4.77412	6.01906	5.34394	4.15832	3.61393	3.49251	2.25453	2.67036	3.41284	3.48532	1.64698	0.505502	0.70263	0.499163	0.269609	0	0.519176	1.02396	1.55968	1.51886	1.39417	0.85846	0.380099	1.232	1.232	1.232	0	0.0445092	0.0445092	0.0445092	0.75018	0.75018	1.02644	2.20915	3.79446	4.27057	2.75893	1.17361	0.42124	0	0	0.521224
942		0.0804632	0.136232	0.395921	0.505778	1.22908	0.969391	1.03282	0.942281	1.05542	1.50108	0.855117	0.801788	0.481255	0.411866	0.734153	0.631636	0.631636	0.478028	0.283793	0.438709	0.210222	0.154916	0.0365782	0.125169	0.277013	0.278418	0.242681	0.209336	0.30422	0.273273	0.154775	0.101368	0.102307	0.459152	0.933106	1.69585	2.1995	2.22384	2.0719	1.62747	1.5367	0.903043	0.486987	0.0757279	0.0757279	0.0757279	0.0964131	0.0964131
943		0.741961	0.867174	1.05068	0.941971	1.17357	1.15593	1.4771	1.19873	1.79724	1.99305	2.61783	2.45452	2.15536	1.80524	1.19714	0.915992	0.569029	0.605819	0.976668	1.1932	1.34298	0.892707	0.652232	0.826524	1.28283	1.57974	1.24278	1.08359	0.557151	0.921667	0.556587	0.729083	0.312053	0.888578	0.955547	1.81395	1.96735	3.37141	4.04622	4.33978	4.20135	3.6907	3.35913	3.63035	3.58022	2.88831	1.36035	1.52863
944		0.40535	1.01608	1.54398	1.96615	1.73746	1.34313	0.783499	0.878623	0.91887	1.53812	1.44828	1.32781	0.84973	0.685662	0.60602	0.8565	0.838545	1.01727	0.958035	0.779707	0.611185	0.278772	0.297035	0.597899	0.597899	0.417544	0.213188	0.474682	0.57117	0.772368	0.573573	0.748606	0.698314	1.34089	2.56861	6.42581	10.6357	9.75305	8.244	4.93925	5.41907	4.62695	3.75824	3.51482	1.59469	0.852978	0.0662991	0.23867
945		1.56981	1.76951	2.20852	1.54274	1.17404	1.11156	1.68073	1.41423	1.15636	1.19876	1.79453	1.54311	1.31045	1.51493	1.59387	1.57451	0.686484	0.359554	0.422826	0.704047	1.25766	1.37456	1.30576	1.97803	2.21952	2.63539	2.50984	1.90382	2.43065	1.33031	1.70822	1.74973	2.71612	3.91173	3.76293	3.97554	4.07554	3.29468	3.40365	1.55494	1.89289	1.93976	2.09287	2.51831	2.03332	1.88022	1.62099	1.00695
[truncated: 516 more rows]
[truncated: 449 more columns]

## Sheet: Figure6
Figure 6A																				Figure 6b, top																			Figure 6b, middle
[truncated: 5,001 more rows]
[truncated: 25 more columns]

## Sheet: FigureS2
Figure S2B, reliable cell			Figure S2B, unreliable cell			Figure S2C, good fit		Figure S2C, poor fit
[truncated: 1,001 more rows]

[truncated: 4 more sheets: FigureS4, FigureS5, FigureS6, FigureS7]
